# Supplementary material for: Identification of pathognomonic purine synthesis biomarkers by metabolomic profiling of adolescents with obesity and type 2 diabetes
Source: PLoS One. 2020 Jun 26;15(6):e0234970. doi: 10.1371/journal.pone.0234970 (PMC7319336; doi:10.1371/journal.pone.0234970)
Supplement: S2 Table — (XLSX) [file pone.0234970.s002.xlsx]

## Sheet: S2A. Negative ionization
Negative ionization mode
Metabolite	Parent ion (m/z)	Daughter ion (m/z)	Retention time (min)
3-Hydroxypropionic	88.93	59	1.4
dehydroascorbic_hydrate-1_1	190.951	87.1	1.4
dehydroascorbic_hydrate-2_1	190.951	129.1	1.4
Glyceric	106	45	1.4
Mevalonolactone	128.87	44.8	1.4
Oxalic	89	61	1.4
Oxalic-13C2	91	62	1.4
sulfocysteine-1	199.924	135.9	1.4
sulfocysteine-2	199.924	81	1.4
anserine-1	239.046	168.1	1.5
anserine-2	239.046	58	1.5
N-acetylneuraminic-1	308.061	87	1.5
N-acetylneuraminic-2	308.061	170.1	1.5
allantoin-2	156.982	97.1	1.55
allantoin-3	156.982	42	1.55
Glycolic	75	47	1.6
Glycolic-d2	77	49	1.6
orotidine-1	287.008	111.1	1.6
orotidine-2	287.008	42.1	1.6
Pyruvic	87	43	1.75
pyruvic_P2P	87.001	87.001	1.75
Pyruvic-13C2	89	45	1.75
Pyruvic-13C2_P2P	89.001	89.001	1.75
ascorbic-1	174.793	115.1	1.8
ascorbic-2	174.793	87.1	1.8
ascorbic-2-sulfate-1_1	254.909	175	1.8
ascorbic-2-sulfate-2_1	254.909	115	1.8
dehydroascorbic_monomer-1	172.91	99.1	1.8
dehydroascorbic_monomer-2	172.91	112.9	1.8
dehydroascorbic_dimer-1	346.984	173.1	1.9
dehydroascorbic_dimer-2	346.984	112.9	1.9
Malic	133	115	2
Malic-d3	136	117	2
Isocitric	191.001	111	2.15
4-Hydroxycyclohexylacetic	157	88.9	2.2
asym-dimethylarginine-1	201.065	156	2.2
asym-dimethylarginine-2	201.065	114.1	2.2
Lactic	89	43	2.25
Lactic-13C3	92	45	2.25
Malonic	103.001	59	2.25
Malonic-1,3-13C2	105	60	2.25
glucurono-gamma-lactone-1	174.898	113.1	2.3
hexoses-2	178.996	59.1	2.3
2-Oxobutyric-1	100.93	56.7	2.45
2-Oxobutyric-2	100.917	72.8	2.45
2-Oxoglutaric-1	144.997	100.5	2.45
2-Oxoglutaric-13C4	149	105	2.45
2-Oxoglutaric-2	144.997	56.8	2.45
Orotic acid	155	111	2.45
Orotic acid-1,3-15N2	157	113	2.45
2-Oxobutyric_P2P	101	101.002	2.5
2-Oxobutyric+acetoacetic_P2P	101	101	2.5
dehydroascorbic_dimer_hydrate-1	383.905	191	2.5
Succinic-semialdehyde-1	100.878	57	2.5
Succinic-semialdehyde-2	100.878	83.1	2.5
ascorbic-2-sulfate-1_2	254.909	175.001	2.7
ascorbic-2-sulfate-2_2	254.909	115.001	2.7
N-Acetyl-aspartic-1	174.06	88	2.9
N-Acetyl-aspartic-2	174.06	113.8	2.9
Uracil	111	42	2.9
Uracil-15N2	113	45	2.9
2-Hydroxyglutaric	147	129	3
quinolinic-1	165.936	122.1	3
quinolinic-2	165.936	78	3
Phenylacetic_1	134.94	88.6	3.3
5-Oxoproline-1	128	84	3.5
5-Oxoproline-2	128	82	3.5
5-oxoproline-d5-1	133	86	3.5
5-oxoproline-d5-P2P	133.001	133.001	3.5
Maleic	115.001	71	3.5
3-Hydroxyglutaric-d5	152	89	3.6
Propionylglycine	130	74	3.6
3-Hydroxyglutaric	147	85	3.7
3,4-dihydroxymandelic-1	182.907	137	3.8
3,4-dihydroxymandelic-2	182.907	139	3.8
3-Hydroxybutyric	103	59	4
3-Hydroxybutyric-13C2	105	60	4
Citric	191	111	4.1
Citric-d4	195	113	4.1
2-Hydroxybutyric	103	57.001	4.15
2-Hydroxybutyric-d3	106	59	4.15
dehydroascorbic_hydrate-1_2	190.951	87.101	4.2
dehydroascorbic_hydrate-2_2	190.951	129.101	4.2
Fumaric	115	71	4.2
Fumaric_13C4	118.975	73.9	4.2
Uric	167	124	4.3
Uric-15N2	169	125	4.3
3-Hydroxyisobutyric	103	73	4.4
Mevalonic-1	147	59	4.4
Mevalonic-2	147.06	56.9	4.4
2-oxoadipic_P2P	159	159.002	4.6
2-Oxoadipic-1	158.97	59	4.6
2-Oxoadipic-2+	158.97	114.9	4.6
Succinic	117	99	4.7
Succinic-13C4	121	103	4.7
Succinic-2+	117.001	73	4.7
3-Hydroxy-2-methylbutyric-1	116.92	72.8	4.8
Benzoic_1	121.06	76.9	4.9
Methylmalonic-d3	120	58	4.9
Methylmalonic	117	55	5
Methylmalonic-2	117.001	73.001	5
2-Oxoisovaleric-1	115	71	5.1
2-Oxoisovaleric-13C5_P2P	120	120	5.1
2-Oxoisovaleric-13C5-1	120	75	5.1
2-Oxoisovaleric-13C5-2	120	90.5	5.1
2-Oxoisovaleric-2	114.98	86.5	5.1
Phenylpyruvic_1	162.96	90.6	5.1
phenylpyruvic_P2P_1	163	163.002	5.1
2-oxoisovaleric_P2P	115	115.002	5.2
Aconitic-Z-1	173	85	5.2
Aconitic-Z-2	173	129	5.2
Glutaconic_1	129	85	5.3
3-Hydroxy-3-methylglutaric	161	99	5.9
3-Hydroxy-3-methylglutaric-d3	164	102	5.9
2-Hydroxyadipic-1	161	143	6.3
2-Hydroxyadipic-2+	161	117	6.3
3-Hydroxyadipic-2	160.99	100.9	6.3
2-Methylacetoacetic-1	114.444	68.4	6.4
2-Methylacetoacetic-2	114.89	70.9	6.4
2-oxoisovaleric+2-methylacetoacetic_P2P	115	115	6.4
2-methylcitric-1_1	205	125	6.6
2-methylcitric-2_1	205	87	6.6
Isobutyrylglycine	144	74	6.7
2-Hydroxyisovaleric	116.97	70.9	7
vanylglycol-1	182.891	165.1	7
vanylglycol-2	182.891	150	7
3-Hydroxyisovaleric-d6	123	59	7.1
Aconitic-E-1	173.001	85	7.1
Aconitic-E-2	173.001	129	7.1
Glutaconic_2	129.001	85	7.1
MHPG-sulfate-1	262.965	150.1	7.1
MHPG-sulfate-2	262.965	165.2	7.1
3-Hydroxyisovaleric-1	116.92	59	7.3
3-Hydroxyisovaleric-2	116.92	40.9	7.3
N-acetylaspartic-glutamic-1	303.003	284.7	6.2
N-acetylaspartic-glutamic-2	303.003	127.9	6.2
Butyrylglycine	144.001	74	7.6
4-Hydroxyisovaleric	116.92	70.8	8
3-Hydroxyvaleric	116.97	58.8	8.3
3-Hydroxyadipic_lactone-1	142.93	99.1	9
Glutaconic_3	129	85	9.3
3-Hydroxy-2-methylbutyric-2	116.92	72.8	9.5
2-Methylcitric-1_2	205.001	125	9.6
2-methylcitric-2_2	205.001	87	9.6
Glutaric-d4	135	91	9.7
Glutaric	131	87	9.8
Vanylmandelic-d3	200	138	10.1
Vanylmandelic	197	138	10.2
2-Ethyl-3-hydroxypropionic-1	117	86.8	10.5
2-Ethyl-3-hydroxypropionic-2	117	99.8	10.5
Ethylmalonic-d3	134	90	11.6
Ethylmalonic	131.001	87	11.7
4-pyridoxic-1	181.96	138.2	12.6
4-pyridoxic-2	181.96	107.9	12.6
Methylsuccinic	131.001	87.001	12.7
S-adenosylhomocysteine-1_1	383.033	134	12.7
S-adenosylhomocysteine-2_1	383.033	107.1	12.7
Furan-2-5-dicarboxylic-1	154.91	111	13.1
Furan-2-5-dicarboxylic-2	154.91	41	13.1
3-Methyl-2-oxovaleric	129.044	84.6	13.4
3-methyl-2-oxovaleric_P2P	129	129	13.4
2-Methylbutyrylglycine-d9	167	75	13.9
2-Methylbutyrylglycine	158.001	74	14.3
p-acetamidophenylglcrnd-1_1	326.055	113	17.1
p-acetamidophenylglcrnd-1_2	326.055	113	17.1
p-acetamidophenylglcrnd-2_1	326.055	150	17.1
p-acetamidophenylglcrnd-2_2	326.055	150	17.1
Isovalerylglycine	158	74	18.1
2-Oxoisocaproic_1	129.03	84.7	18.4
2-Oxoisocaproic_2	129.03	84.7	18.4
2-oxoisocaproic_P2P	129.001	129.002	18.4
2-Oxoisocaproic-d3	132	88	18.4
2-Oxoisocaproic-d3_P2P	132	132.002	18.4
Valerylglycine	158.001	74.001	19
Tigylglycine-d2	158	114	19.3
Tiglylglycine	156	112	19.5
pantothenic-1	218.049	88.1	20.8
pantothenic-2	218.049	146	20.8
3-Methylcrotonylglycine	156	74	22.7
Succinylacetone	157	99	24.1
Succinylacetone_P2P	157	157	24.1
3-Methylglutaric-d4	149.001	105.001	24.7
3-Methylglutaric	145	101	24.9
Adipic	145	83	25.3
Adipic-13C6	151	88	25.3
Adipic-13C6-2	151	106	25.3
Adipic-2	145.001	101.001	25.3
3-Methylglutaconic-1	142.94	98.9	26.3
3-Methylglutaconic-2	142.94	96.8	26.3
2-Hydroxy-3-methylvaleric-1_1	131.001	85	26.4
2-Hydroxy-3-methylvaleric-1_2	131	85.001	26.4
2-Hydroxy-3-methylvaleric-2+_1	131.001	72.9	26.4
2-Hydroxy-3-methylvaleric-2+_2	131	72.901	26.4
4-Hydroxyphenylpyruvic-1_1	178.77	106.9	26.5
4-Hydroxyphenylpyruvic-2_1	178.77	106.1	26.5
4-Hydroxyhippuric-1	193.94	99.9	26.7
4-Hydroxyhippuric-2	193.94	92.9	26.7
4-Hydroxyphenylpyruvic-1_2	178.771	106.902	27.3
4-Hydroxyphenylpyruvic-2_2	178.771	106.101	27.3
3-Hydroxysuberic-1_1	188.99	126.9	27.4
3-Hydroxysuberic-2_1	188.99	128.7	27.4
2-Hydroxyisocaproic-1+	131.02	84.9	27.6
2-Hydroxyisocaproic-2	131.02	68.9	27.6
3-4-dihydroxyphenylacetic-1	166.955	123.1	27.8
S-adenosylhomocysteine-1_2	383.033	134.001	27.8
S-adenosylhomocysteine-2_2	383.033	107.101	27.8
4-Hydroxyphenyllactic	181	163	28
Homogentisic	167	123	28
3-(3-OH-phenyl)-3-OH-propionic-1	180.95	120.9	28.2
3-(3-OH-phenyl)-3-OH-propionic-2	180.95	119	28.2
5-Hydroxyhexanoic-1	131.02	85.1	28.2
5-Hydroxyhexanoic-2	131.02	71	28.2
3-Hydroxysuberic-1_2	188.991	126.9	28.3
3-Hydroxysuberic-2_2	188.991	128.7	28.3
Hippuric-d2	180	136	28.7
Hippuric	178	134	28.8
N-Acetyl-tyrosine	222	180	28.8
xanthurenic-1	203.94	160	29.1
xanthurenic-2	203.94	116.1	29.1
3-Methyladipic	159	115	29.5
kynurenic-1	187.878	144.1	29.6
Pimelic-d4	163	100	29.7
Pimelic	159	97	29.8
Suberylglycine-1_1	230	74	29.8
Suberylglycine-2_1	230	111	29.8
3-(3-MeO-4-OH)phenyllactic-1	211.02	193	30.1
3-(3-MeO-4-OH)phenyllactic-2	211.02	134	30.1
Pimelic_2	159	97.002	30.1
4-Hydroxyphenylacetic-d2	153	109	30.4
4-Hydroxyphenylacetic	151.001	107	30.5
Homovanillic	181	137	30.5
Homovanillic-d3	184	140	30.5
Hexanoylglycine_1	172	74	30.6
5-hydroxyindole-2-carboxylic-1	175.883	132	31.2
5-hydroxyindole-2-carboxylic-2	175.883	130.9	31.2
Hexanoylglycine_2+	172.001	74	31.2
Hexanoylglycine-2,2-d2	174.001	76	31.2
indoxyl-beta-glucuronide-1_1	308.044	113.2	31.3
indoxyl-beta-glucuronide-2_1	308.044	132.1	31.3
7-Hydroxyoctanoic-1_1	159.03	112.9	31.4
7-Hydroxyoctanoic-2_1+	159.03	98.7	31.4
7-Hydroxyoctanoic-1_2	159.031	112.9	31.7
7-Hydroxyoctanoic-2_2	159.031	98.7	31.7
riboflavin	375.093	212	31.7
2-Octenedioic-1_1	170.95	127	31.8
2-Octenedioic-2_1	170.95	109	31.8
2-Hydroxyphenylacetic_1	151	107	32
2-Hydroxyphenylacetic_2+	151.001	107	32
2-Octenedioic-1+_2	170.95	127.001	32
2-Octenedioic-2_2	170.95	109.001	32
Cinnamoylglycine-trans_1	204	160	32
indoxyl-beta-glucuronide-1_2	308.044	113.2	32
indoxyl-beta-glucuronide-2_2	308.044	132.1	32
3-Hydroxydecanedioic_1	217.001	157	32.1
5-Hydroxyindoleacetic-1	190	146	32.1
5-Hydroxyindoleacetic-2	190	144	32.1
Suberic_1+	173	111	32.2
Suberic-d4	177	114	32.2
heptanoylglycine_2	186.001	74	32.3
pregnolone-3-sulfate-1_1	395.139	97	32.3
pregnolone-3-sulfate-2_1	395.139	79.9	32.3
Suberic_2	173.001	111	32.3
2-Hydroxysebacic-1	216.97	171	32.4
2-Hydroxysebacic-2	216.97	198.9	32.4
indole-3-acetic-1_1+	173.955	130.1	32.4
4-hydroxyphenylpyruvic_P2P_3	179.001	179.002	32.6
4-Hydroxyphenylpyruvic-1_3	178.771	106.901	32.6
4-Hydroxyphenylpyruvic-2_3	178.771	106.102	32.6
gamma-CEHC-1_1	263.041	219.1	32.6
gamma-CEHC-2_1	263.041	148.9	32.6
Azelaic	187.001	125	32.7
Azelaic-d14	201	138	32.7
heptanoylglycine_1+	186	74	32.7
Indolelactic	204	158	32.7
taurocholic_P2P	514.3	514.3	32.7
taurocholic-2	514.311	79.7	32.7
2-Decenedioic-1_1	199	154.8	32.8
2-Decenedioic-2_1	199	154.4	32.8
3-Hydroxydecanedioic_2	217	157.001	32.8
Cinnamoylglycine-trans_2	204	160.001	32.8
heptanoylglycine_3	186.001	74.001	32.8
taurochenodeoxycholic_P2P	498.3	498.3	32.8
taurochenodeoxycholic-2	498.316	79.9	32.8
taurocholic-2_2	514.312	79.702	32.8
taurocholic-2_3	514.311	79.702	32.8
glycocholic_P2P	464.3	464.3	32.9
glycocholic-2	464.25	73.9	32.9
indole-3-carboxylic-1	159.995	116.1	32.9
octanoylglycine_1+	200	74	32.9
2-Decenedioic-1_2+	199.001	154.8	33
2-Decenedioic-2_2	199.001	154.4	33
gamma-CEHC-1_2	263.041	219.101	33
gamma-CEHC-2_2	263.041	148.901	33
indole-3-pyruvic-1	201.998	174.1	33
Sebacic_1+	201	139	33
Sebacic-d4	205	142	33
glycodeoxycholic-2_3	448.276	74.202	33.1
indole-3-acetic-1_2	173.955	130.101	33.1
octanoylglycine_2	200.001	74	33.1
Sebacic_2	201	139.001	33.15
taurodeoxycholic_P2P	498.301	498.301	33.2
taurodeoxycholic-2	498.339	80.02	33.2
dehydroandrosterone-3-sulfate-1	367.136	96.9	33.3
dehydroandrosterone-3-sulfate-2	367.136	80	33.3
octanoylglycine_3	200	74.001	33.3
Undecanedioic-1	215.3	197	33.3
Undecanedioic-2_1+	215.3	153	33.3
glycochenodeoxycholic_P2P	448.3	448.3	33.4
glycochenodeoxycholic-2	448.276	74	33.4
Dodecanedioic-1	229.3	211	33.5
Dodecanedioic-2_1+	229.3	167	33.5
nonanoylglycine	214	74	33.5
Undecanedioic-2_2	215.301	153	33.5
Dodecanedioic-2_2	229.301	167	33.7
glycodeoxycholic_P2P	448.301	448.301	33.8
glycodeoxycholic-2	448.276	74.2	33.8
pregnolone-3-sulfate-1_2	395.139	97.001	33.8
pregnolone-3-sulfate-2_2	395.139	79.901	33.8
Tridecanedioic-1	243.3	225	33.85
Tridecanedioic-2_1+	243.3	181	33.85
Tridecanedioic-2_2	243.301	181	33.9
decanoylglycine	228	74	34.1
lithocholic-3-sulfate-1	455.278	97	34.1
lithocholic-3-sulfate-2	455.278	79.9	34.1
Tetradecanedioic-1_1	257.4	239	34.1
Tetradecanedioic-2_1	257.4	195	34.1
Tetradecanedioic-1_2+	257.401	239	34.2
Tetradecanedioic-2_2	257.401	195	34.2
4-hydroxyretinoic_all-trans_P2P	315.1	315.1	34.7
4-hydroxyretinoic_all-trans_P2P_2	315.101	315.102	34.7
4-hydroxyretinoic_all-trans-2	315.082	253.1	34.7
alpha-CEHC-1	277.114	233.301	35.2
alpha-CEHC-2	277.114	163.101	35.2
Table #. Ion transitions monitored (m/z), scheduled acquisition times (minutes) for the assayed compounds. Suffix numerals -1 indicate the transition used for quantification, and -2 the one used for confirmation. Suffixes _1, _2 denote elution order for isobaric species. P2P represents parent to parent ion transition. Stable-isotopes labeled atoms, used as internal standards, are represented by d…

## Sheet: S2B. Positive ionization
Positive ionization mode
Metabolite	Parent ion (m/z)	Daughter ion (m/z)	Retention time (min)
putrescine-1	89.108	72	1.1
allo+delta-Hydroxylysine-2_1	163	145	1.1
allo+delta-Hydroxylysine-1	163	128	1.2
allo+delta-Hydroxylysine-3	163	82	1.2
allo+delta-Hydroxylysine-4	163	55	1.2
Lysine	147	84	1.2
Lysine-d4	151	88	1.2
Ornithine	133	70	1.2
Ornithine-d2	135	72	1.2
Carnosine-2-	227	91	1.2
Carnosine-3-	227	159	1.2
3-Methylhistidine-2	170	109	1.25
3-Methylhistidine-1	170	96	1.25
spermine-1	203.185	129.1	1.3
spermidine-1	146.15	72.1	1.3
spermidine-2	146.15	112.1	1.3
cadaverine-1	103.069	86.1	1.3
allo+delta-Hydroxylysine-2_2	163	145	1.3
Glutamine-d5	152	135	1.3
glycylglycine-1	133.069	76	1.3
glycylglycine-2	133.069	105.1	1.3
Asparagine_1	133	87	1.3
Asparagine-15N2_1	135	89.001	1.3
Glutamine	147	130	1.3
Glutamic Acid	148	84	1.3
Glutamic-d3	151	87	1.3
SAM	399.165	250.2	1.3
SAM-d3	402.2	250.2	1.3
SAM_2	399.165	250.2	1.3
SAM-d3_2	402.2	250.2	1.3
cysteinylglycine-1_1	179.046	76.1	1.3
cysteinylglycine-2_1	179.046	162.1	1.3
Cystathionine-1	223	134	1.3
Cystathionine-2	223	88	1.3
Cystathionine-3	223	165	1.3
alpha-amino-gamma-guanidinobutyric-1	161.139	98.1	1.3
alpha-amino-gamma-guanidinobutyric-2	161.139	56	1.3
5-methylhistidine-1	170.104	96	1.3
5-methylhistidine-2	170.104	109.1	1.3
Glycine_1	76	31	1.3
Glycine-2-13C-15N_1	78	33	1.3
glycine_P2P	76	76	1.3
Alanine	90	44	1.3
Alanine-d4	94	48	1.3
Histidine	156	110	1.3
Histidine-d3	160	113	1.3
Arginine_1	175	70	1.3
Arginine-d4-13C_1	180	75	1.3
Cystine	241	152	1.3
Cystine-d4	245	156	1.3
homoarginine-1	189.117	84	1.3
homoarginine-2	189.117	144.2	1.3
Taurine	126	108	1.3
Taurine-d4	130	112	1.3
Serine	106	60	1.3
Serine-d3	109	63	1.3
norepinephrine-1	170.113	152.1	1.3
norepinephrine-2	170.113	107.1	1.3
N-acetylgalactosamine-1	222.086	204.2	1.3
N-acetylgalactosamine-2+	222.086	126.1	1.3
dimethylglycine-1	104.046	58.1	1.3
dimethylglycine-2	104.046	44.1	1.3
Threonine	120	74	1.3
Threonine-d2	122	76	1.3
4-hydroxyproline-1	132.086	86	1.3
4-hydroxyproline-2	132.086	68	1.3
Citrulline	176	159	1.3
Citrulline-13C1	177	160	1.3
argininosuccinic	291	70	1.3
5-hydroxypipecolic-1	146.069	82.2	1.3
5-hydroxypipecolic-2	146.069	128.2	1.3
choline-2	105.01	61	1.3
choline-3	105.01	60.1	1.3
Guanidinoacetic	118	76	1.3
Guanidinoacetic-d2_1	120	78	1.3
Guanidinoacetic-d2_2	120	77	1.3
betaine-1	118.073	58.1	1.3
betaine-2	118.073	59.1	1.3
gamma-Aminobutyric acid	104	87	1.3
4-Aminobutyric acid-d2	106	89	1.3
alpha-aminobutyric-1	104.057	58.1	1.3
alpha-aminobutyric-2	104.057	43.1	1.3
Proline	116	70	1.3
Proline-d7	123	77	1.3
Aspartic Acid	134	88	1.3
Aspartic-d3	137	91	1.3
N-acetylglucosamine-1	222.078	204.1	1.3
N-acetylglucosamine-2+	222.078	138.1	1.3
2+(3)-Amino(iso)butyric acids-1	104	69	1.3
2+(3)-Amino(iso)butyric acids-2	104	45	1.3
2+(3)-Amino(iso)butyric acids-3_1	104	86	1.3
beta-alanine-1	90.057	72	1.3
N6,N6,N6-trimethyllysine-1	189.194	84.1	1.4
N6,N6,N6-trimethyllysine-2	189.194	130	1.4
glucosamine-1	180.109	162.2	1.4
glucosamine-2	180.109	72	1.4
sarcosine-1	90.043	44	1.4
Carnosine-1	227	110	1.4
1-Methylhistidine-1	170	124	1.4
1-Methylhistidine-2+	170	83	1.4
Cysteine	122.001	76	1.4
Cysteine-d2	124	78	1.4
asym-dimethylarginine-1_1	203.136	70	1.4
Creatine-2	132	44	1.4
Creatine-1	132	90	1.4
Creatine-d3-1	135	93.1	1.4
Creatine-d3-2	135	47.1	1.4
2+(3)-Amino(iso)butyric acids-3_2	104	86	1.4
Creatinine-d3	117	47	1.4
Creatinine	114	44	1.4
5-aminolevulinic_1	132.087	114.1	1.4
5-aminolevulinic_2	132.087	86	1.4
agmatine_P2P	131.14	131.14	1.4
agmatine-1	131.124	72	1.4
agmatine-2	131.124	114.2	1.4
Homocysteine	136	90	1.4
Homocitrulline	190	127	1.4
alpha-Aminoadipic Acid-1	162	98	1.4
alpha-Aminoadipic Acid-2	162	121	1.4
alpha-Aminoadipic Acid-3	162	144	1.4
carnitine	162	103	1.4
carnitine-2	162.151	84.9	1.4
carnitine-d3	164.765	103.1	1.4
cytosine-1	112.021	94.9	1.4
cytosine-2	112.021	69	1.4
Glycine-2-13C-15N_P2P	78	78	1.4
dihydrouracil	115	74	1.5
dihydrouracil-2	115	42	1.5
Dihydrouracil-15N2-13C4	121.001	79	1.5
Trimethylamine-N-oxide	76	59	1.5
Trimethylamine-N-oxide-d9	85	68	1.5
Homocystine	269	136	1.5
Homocystine-d8	277	140	1.5
Valine_1	118	72.21	1.5
Valine-d8_1	126	80	1.5
cysteinylglycine-1_2	179.046	76.1	1.6
cysteinylglycine-2_2	179.046	162.1	1.6
O-Phosphoethanolamine_2	142	101	1.6
O-Phosphoethanolamine	142	44	1.6
(gamma-butyrobetaine-1)	147.112	88.1	1.8
(gamma-butyrobetaine-3)	147.112	45.1	1.8
sym-dimethylarginine-1	203.134	70	1.8
7,8-dihydroneopterin-1	255.927	238.2	1.8
neopterin-1	254.061	206.2	1.8
glycylproline-1_1	173.089	116.1	1.9
glycylproline-2_1	173.089	70.1	1.9
Ureidopropionic acid	133	115	1.9
Ureidopropionic acid-13C1	134	116	1.9
Guanine	152.001	135	1.9
Guanine-2	152	110	1.9
Guanine-8-13C	153	136	1.9
Adenine	136	119	1.9
Adenine-2	136	92	1.9
Adenine-8-13C	137	120	1.9
Adenine-8-13C-2	137	93	1.9
Cytidine	244	112	1.9
Cytidine-2	244	95	1.9
Cytidine-d2	246	114	1.9
monapterin-1	254.074	206.2	1.9
octopamine-1	154.103	136.2	1.9
octopamine-2	154.103	91.1	1.9
dopamine-1	154.085	137.1	1.9
dopamine-2	154.085	91	1.9
Uracil	113	70	2
Uracil-2	113	96	2
Uracil-15N2	115	72	2
Uracil-15N2-2	115	98	2
thiamine-1	266.071	122.1	2
thiamine-2	266.071	123.1	2
Methionine-13C-d2	155	108	2
Methionine	150	104	2
acetylcholine-1	147.114	88	2
acetylcholine-3	147.114	43	2
canavanine-1	177.072	76.1	2.1
canavanine-2	177.072	72	2.1
pyridoxal-1	168.076	150.1	2.1
pyridoxal-2	168.076	94	2.1
2prima-deoxycytidine	228	112	2.2
epinephrine-1	184.065	166.2	2.2
epinephrine-2	184.065	107	2.2
5-Oxoproline	130.001	84	2.2
5-Oxoproline-d5	135	89	2.2
Pipecolic-d9	139	93	2.3
3-methylcytidine_4	258.085	108.2	2.3
uric	169	141	2.3
uric-15N2	171	143	2.3
5-methylcytidine	258.085	126.1	2.3
3+5-methylcytidine_2	258.085	109	2.3
5-methylcytidine_6	258.085	94.6	2.3
Dihydrothymine-d3	132.001	72	2.3
Dihydrothymine-d3-2	132	70.001	2.3
Hypoxanthine	137.001	110	2.4
Hypoxanthine-d4	141.001	113	2.4
Dihydrothymine	129	69	2.4
Dihydrothymine-2	129	112	2.4
Isoleucine	132	69	2.4
isoleucine-2	132	45	2.4
isoleucine-d10	142	78	2.4
isoleucine-d10-2	142.001	96	2.4
isoleucine-3	132	57	2.4
isoleucine-4	132	56	2.4
Pipecolic	130	84	2.5
normetanephrine-1	184.082	166.2	2.5
normetanephrine-2	184.082	134.1	2.5
1-methyladenosine_1	282.057	150	2.5
histamine-1	112.069	95	2.6
histamine-2	112.069	68	2.6
Leucine-d3	135.001	89	2.6
Leucine	132.001	86	2.6
leucine-2	132	43	2.6
acetylcarnitine	204.146	85.1	2.6
acetylcarnitine-2	204.146	145.1	2.6
acetylcarnitine-d3	206.965	85.1	2.6
allo-isoleucine	132	91	2.7
7-8-dihydrobiopterin-1	240.068	196.2	2.7
biopterin-1	238.105	220.2	2.8
L-DOPA-1	198.038	152	2.8
L-DOPA-2	198.038	181.2	2.8
Uridine	245	113	2.8
Uridine-d2	247	115	2.8
AICAriboside	259	127	2.8
AICAriboside_2	259	110	2.8
isoxanthopterin-1	180.049	135.1	2.8
Xanthine	153	110	2.9
Xanthine-15N2	155	111	2.9
C3DC	248.401	85	3
C3DC-2	248.4	171.1	3
C3DC-3	249.4	115	3
SAH	385.038	135	3.1
pterin-1	164.052	119.1	3.1
pterin-2	164.052	92	3.1
Thymine	127	110	3.4
Thymine-d4	131	114	3.4
C4OH_1	248.4	85	3.4
C4OH-2_1	248.4	144.9	3.4
2-O-methylcytidine_3	258.085	112	3.6
Tyrosine-d4	186	169	3.6
Tyrosine	182	165	3.7
2prima-deoxyuridine	229	113	3.7
2-prima-deoxyuridine-2	229	117	3.7
4-pyridoxic_lactone-1	166.056	148	3.7
4-pyridoxic_lactone-2	166.056	65	3.7
Adenosine	268	136	3.8
Adenosine-2	268	119	3.8
Adenosine-8-13C1	269.001	136	3.8
Adenosine-8-13C1-2	269	119	3.8
C4DC	262.177	85	3.9
C4DC-2	262.177	185.1	3.9
metanephrine-1	198.076	180.2	4
metanephrine-2	198.076	77	4
tyramine-1	138.121	121.1	4.2
tyramine-2	138.121	77.1	4.2
2prima-deoxyadenosine	252	136	4.3
Inosine	269	137	5
Inosine-15N4	273	141	5
propionylcarnitine	218.012	85	5.3
propionylcarnitine-2	218.128	158.9	5.3
propionylcarnitine-d5	223.1	85.1	5.3
Guanosine	284	152	5.4
Guanosine-15N5	289	157	5.4
Phenylalanine-d5	171	125	5.7
C5OH	262.177	85.001	5.8
C5OH-2	262.177	144.9	5.8
Phenylalanine	166	120	5.9
C4OH_2	248.4	85.001	5.9
C4OH-2_2	248.401	144.9	5.9
2prima-deoxyinosine	253	137	6
2prima-deoxyguanosine	268	152	6.5
C5DC	276.062	85	6.8
C5DC-2	276.062	199.1	6.8
SAICAr	375	243	7
kynurenine-1	209.055	192.2	7.1
kynurenine-2	209.055	94.1	7.1
kynurenine-3	209.055	146	7.1
ribothymidine	259.001	127	7.2
ribothymidine-2	259	126	7.2
3-methoxytyramine-1	168.115	151.2	7.4
3-methoxytyramine-2	168.115	91.1	7.4
Thymidine	243	127	7.5
Thymidine-13C1	244	128	7.5
sepiapterin-1	238.106	192.2	8
7-methylguanosine	299	167	8.2
norephedrine-1	152.077	134.1	8.5
norephedrine-2	152.077	117.1	8.5
serotonin-1	177.074	160.1	8.7
serotonin-2	177.074	159	8.7
glutarylcarnitine	276.061	85	8.7
glutarylcarnitine-2	276.061	199.1	8.7
theobromine	181	110	8.8
theobromine-2	181	163	8.8
tetrahydrofolic-1	446.167	299.3	8.8
succinyladenosine	384	252	9.2
isobutyrylcarnitine	232	85	9.2
isobutyrylcarnitine-2	232	173.2	9.2
isobutyrylcarnitine-d7	239.026	85.1	9.2
C6DC_1	290.061	85	9.2
C6DC-2_1	290.061	213	9.2
C6DC_2	290.06	85.001	9.4
C6DC-2_2	290.06	213.001	9.4
butyrylcarnitine	232.001	85	9.5
butyrylcarnitine-2	232.001	173.2	9.5
C6DC_3	290.06	85	9.6
C6DC-2_3	290.06	213	9.6
5prima-methylthioadenosine-1	298.108	136.1	9.7
5prima-methylthioadenosine-2	298.108	118.9	9.7
ethylmalonylcarnitine	276.06	85.001	9.7
ethylmalonylcarnitine-2	276.06	199.101	9.7
theophylline	181	124	9.8
paraxanthine	181.001	124	9.8
5-methyltetrahydrofolic_PSP	460.128	460.128	9.8
5-methyltetrahydrofolic-1	460.128	313.2	9.8
5-methyltetrahydrofolic-2	460.128	180.1	9.8
methylsuccinylcarnitine	276.06	85	10
methylsuccinylcarnitine-2	276.06	199.1	10
serotonin-1_2	177.075	160.1	10.1
C7DC_1	304.06	85	10.4
C7DC-2_1	304.06	227	10.4
5-methoxytryptophol-1_1	192.078	174.2	10.6
5-methoxytryptophol-2_1	192.078	131.1	10.6
Tryptophan	205	188	10.6
Tryptophan-d5	210	191	10.6
C5:1_1	244.4	85	10.7
folic_P2P	442.2	442.2	10.8
folic-1	442.176	295.2	10.8
C5:1_2	244.4	85.001	10.9
caffeine	195.019	138	11
2-methylbutyrylcarnitine	246.193	85.1	11.1
2-methylbutyrylcarnitine-2	246.193	187.1	11.1
isovalerylcarnitine	246.193	85.101	11.4
isovalerylcarnitine-2	246.193	187.101	11.4
isovalerylcarnitine-d9	255.075	85.1	11.4
valerylcarnitine	246.2	85.101	11.6
valerylcarnitine-2	246.2	187.101	11.6
C8DC_1	318.6	85	11.7
C8DC-2_1	318.6	227	11.7
indoxylacetate_P2P	176.061	176.061	12.1
indoxylacetate-1	176.061	134.1	12.1
6-hydroxymelatonin-1	249.102	190.2	12.7
6-hydroxymelatonin-2	249.106	72.4	12.7
(anteiso)hexanoylcarnitine	260.001	85.1	12.7
(anteiso)hexanoylcarnitine-2	260.001	201	12.7
indole-3-pyruvic-1	204.036	158.2	13
indole-3-pyruvic-2	204.036	130.1	13
indole-3-pyruvic-3	204.036	77.1	13
(iso)hexanoylcarnitine	260	85.101	13
(iso)hexanoylcarnitine-2	260	201.001	13
n-hexanoylcarnitine	260	85.1	13.7
n-hexanoylcarnitine-2	260	201	13.7
C7DC_2	304.061	85	13.7
C7DC-2_2	304.061	227	13.7
(anteiso) C7	274.001	85	14.5
(anteiso) C7-2	274.001	215	14.5
(iso) C7	274	85	14.8
(iso) C7-2	274	215.001	14.8
n-C7	274	85	15.2
n-C7-2	274	215	15.2
C8:1_1	286.5	85	15.2
indole-3-carboxylic-1	162.044	118.2	15.3
indole-3-carboxylic-2	162.044	144.1	15.3
indole-3-carboxaldehyde-1	146.017	118.1	15.6
indole-3-carboxaldehyde-3	146.017	91.1	15.6
C8:1_2	286.501	85	15.6
C8:1_3	286.5	85.001	15.9
C8:1_4	286.501	85.001	16.2
5-methoxytryptophol-1_2	192.078	174.201	16.4
5-methoxytryptophol-2_2	192.078	131.101	16.4
C8DC_2	318.601	85	16.5
C8DC-2_2	318.601	99.1	16.5
N-acetyl-5-hydroxytryptamine-1	219.09	160.2	17
N-acetyl-5-hydroxytryptamine-2	219.09	115.1	17
branched-C8	288.186	85	17
branched-C8-2	288.186	229	17
C9DC_1	332.3	85	17.1
C9DC-2_1	332.3	255	17.1
C9DC_2	332.301	85	17.3
C9DC-2_2	332.301	255	17.3
n-octanoylcarnitine	288.186	85	17.4
n-octanoylcarnitine-2	288.186	229	17.4
octanoylcarnitine-d3	290.771	85.1	17.4
indole-3-propionic-1+	190.067	130.1	17.8
indole-3-propionic-3	190.067	77	17.8
(anteiso) C9	302.058	85.1	17.9
(anteiso) C9-2	302.058	243	17.9
C10DC_1	346.3	85	17.9
C10DC-2_1	346.3	269	17.9
biotin-1	245.071	227.1	18
biotin-2	245.071	97.1	18
C11DC_1	360.3	85	18
C11DC-2_1	360.3	283	18
(iso) C9	302.058	85.101	18.1
(iso) C9-2	302.059	99.001	18.1
n-C9	302.058	85.1	18.2
n-C9-2	302.058	99.001	18.2
C10:1_1	314.3	85	18.4
C10:1_2	314.3	85	18.5
indole-3-butyric-1	204.05	186.1	18.6
indole-3-butyric-2	204.05	130.1	18.6
C10:1_3	314.3	85	18.7
branched-C10	316.204	85.101	18.7
branched-C10-2	316.204	257.201	18.7
C15DC_1	416.3	85	18.7
C10:1_4	314.3	85	18.9
n-decanoylcarnitine	316.204	85.1	18.9
n-decanoylcarnitine-2	316.204	257.2	18.9
C11DC_2	360.301	85	18.9
C11DC-2_2	360.301	283	18.9
indole-3-propionic-1_2	190.067	130.101	19
indole-3-propionic-3_2	190.067	77.001	19
3HMG	362.6	85	19
3HMG-2	362.6	144.9	19
branched-C11_1	330.085	85.101	19.1
branched-C11-2_1	330.085	271.201	19.1
C14:3OH	382.3	85	19.1
C14:2OH_1	384.3	85	19.1
C14:2OH_2	384.301	85	19.1
C14:1OH_1	386.23	85	19.1
C14:1OH-2_1	386.23	144.9	19.1
C14:1OH_2	386.23	85.001	19.2
C14:1OH-2_2	386.23	144.901	19.2
C13DC	388.3	85	19.2
C13DC-2_1	388.3	297	19.2
C16:2OH_1	412.3	85	19.2
branched-C11_2	330.084	85.101	19.3
branched-C11-2_2	330.084	271.201	19.3
C13OH_1	374.301	85	19.3
C13OH-2_1	374.3	144.9	19.3
C16:3OH	410.3	85	19.3
C18:2OH	440.3	85	19.3
C18:2OH-2	440.3	144.7	19.3
C13OH_2	374.301	85.001	19.4
C13OH-2_2	374.3	144.901	19.4
n-C11	330.084	85.1	19.5
n-C11-2	330.084	271.2	19.5
C14OH-C13DC_2	388.301	85	19.5
C14OH-2	388.3	144.9	19.5
C13DC-2_2	388.301	297	19.5
C16:2OH_2	412.301	85	19.6
C12	344.291	84.9	19.7
C12-2	344.291	285.2	19.7
C14:2_1	368.6	85	19.8
C15DC-2_1	416.3	339	19.8
C14:1_1	370.6	85	19.9
C15:2	382.3	85.001	19.9
branched-C13	358.3	84.6	20
branched-C13-2	358.3	299.2	20
C14:2_2+	368.601	85	20
C14:1_2	370.601	85	20
C13	358.3	84.6	20.1
C13-2	358.3	299.2	20.1
C14:1_3	370.6	85.001	20.1
C14:2_3	368.6	85.001	20.3
C14:1_4	370.601	85.001	20.3
C14:1_5	370.602	85.001	20.4
C16OH	416.24	85.001	20.4
C16OH-2	416.24	144.701	20.4
branched-C14	372.231	84.901	20.5
branched-C14-2	372.231	313.001	20.5
C12DC_1	374.3	85	20.5
C12DC-2_1	374.3	297	20.5
C15:1_1	384.3	85.001	20.5
C13:1OH	372.3	85	20.6
C13:1OH-2	372.3	144.9	20.6
C15:1_2	384.301	85.001	20.6
n-C14	372.231	84.9	20.7
n-C14-2	372.231	313	20.7
C12DC_2	374.302	85	20.7
C12DC-2_2	374.302	297	20.7
C15:1_3	384.302	85	20.7
C18:1OH	442.3	85.001	20.7
C18:1OH-2	442.3	144.7	20.7
C16:1_1	398.3	85	20.8
C18:1OH	442.301	85.001	20.8
C18:1OH-2	442.301	144.7	20.8
C16:1_2	398.301	85	20.9
C12DC_3	374.303	85	21
C12DC-2_3	374.303	297	21
branched-C15_1	386.231	85	21.1
branched-C15-2_1	386.231	327	21.1
C16:1_3	398.3	85.001	21.2
C18:2_1	424.3	85	21.2
retinoic_13-cis-1	301.227	123.2	21.3
retinoic_13-cis-2	301.227	81.1	21.3
retinoic_13-cis-3	301.227	161.3	21.3
retinoic_13-cis_P2P	301.2	301.2	21.3
retinoic_9-cis-1	301.239	123.2	21.3
retinoic_9-cis-2	301.239	81.1	21.3
retinoic_9-cis-3_1	301.239	179.2	21.3
C18:2_2	424.301	85	21.3
branched-C15_2	386.231	85	21.4
branched-C15-2_2	386.231	327	21.4
C17:2_1	410.3	85.001	21.4
C18:2_3	424.3	85.001	21.4
C17:1_1	412.3	85.001	21.5
C16:1_4	398.301	85.001	21.6
C17:2_2	410.301	85.001	21.6
C16:1_5	398.302	85.001	21.8
C17:2_3	410.302	85	21.8
C17:1_3	412.302	85	21.8
n-C15	386.231	85.001	21.9
n-C15-2	386.231	327	21.9
branched-C16_1	400.301	85	21.9
branched-C16-2_1	400.301	341.2	21.9
C17:2_4	410.3	85.002	21.9
C17:1_4	412.3	85.002	21.9
branched-C16_2	400.3	85.001	22
branched-C16-2_2	400.3	341.201	22
C19:2_1	438.3	85.001	22
C19:2_2	438.301	85.001	22
C18OH	444.24	85	22
C18OH-2	444.24	144.7	22
n-C16	400.3	85	22.2
n-C16-2	400.3	341.2	22.2
d3C16	403.3	84.9	22.2
retinoic_all-trans-1	301.243	123.1	22.3
retinoic_all-trans-2	301.243	81.2	22.3
retinoic_all-trans-3	301.243	91.1	22.3
C14DC	402.3	85	22.3
C14DC-2	402.3	325	22.3
C17:2_5	410.302	85.002	22.3
C18:1_1	426.3	85	22.3
C15OH	402.24	85.001	22.4
C15OH-2	402.24	144.701	22.4
branched-C17_1	414.301	85	22.4
branched-C17-2_1	414.301	355.2	22.4
C18:1_2	426.301	85	22.4
C17:1_2	412.301	85.001	22.5
C19:2_3	438.302	85	22.5
C19:2_4	438.3	85.002	22.6
C18:1_3	426.3	85.001	22.7
C19:2_5	438.302	85.002	22.7
C18:1_4	426.301	85.001	22.8
C19:2_6	438.303	85	23.1
C17:2_6	410.303	85	23.1
branched-C17_2	414.3	85.001	23.1
branched-C17-2_2	414.3	355.201	23.1
C16:1OH_1	414.301	85.001	23.1
C16:1OH-2_1	414.3	144.7	23.1
branched-C17_3	414.301	85.001	23.2
branched-C17-2_3	414.301	355.201	23.2
C19:1_1	440.3	85.001	23.2
C19OH	458.24	85	23.2
C19OH-2	458.24	144.7	23.2
C17:2_7	410.3	85.003	23.4
C19:2_7	438.3	85.003	23.4
delta-tocopherol-1	403.367	137.2	23.5
C19:1_2	440.301	85.001	23.5
n-C17	414.3	85	23.6
n-C17-2	414.3	355.2	23.6
C16:1OH_2	414.302	85.001	23.6
C16:1OH-2_2	414.3	144.701	23.6
C19:1_3	440.302	85	23.7
gamma-tocopherol-1_1	417.362	151.1	23.9
alpha-tocopherol-1_1	431.407	165.2	24.2
gamma-tocopherol-1_2	417.362	151.101	24.5
alpha-tocopherol-1_2	431.408	165.2	25
C16DC_1	430.3	85	25.1
C16DC-2_1	430.3	353	25.1
C17OH	430.24	85.001	25.1
C17OH-2	430.24	144.701	25.1
branched-C18_1	428.311	85	25.2
branched-C18-2_1	428.311	369.2	25.2
branched-C18_2	428.31	85.001	25.3
branched-C18-2_2	428.31	369.201	25.3
n-C18	428.31	85	25.4
n-C18-2	428.31	369.2	25.4
C16DC_2	430.301	85	25.4
C16DC-2_2	430.301	353	25.4
alpha-tocopherol-1_3	431.407	165.201	25.8
C16DC_C17OH	430.3	85.001	26.4
C16DC-2_C17OH	430.3	353.001	26.4
C18DC	458.3	85	26.4
C18DC-2	458.3	381	26.4
branched-C19	442.3	85	27.2
branched-C19-2	442.301	383.2	27.2
n-C19	442.301	85	27.2
n-C19-2	442.3	383.2	27.2
C17DC_C18OH	444.3	85	27.2
C17DC-2_C18OH-2	444.3	367	27.2
C20	456.3	85	27.2
C20-2	456.3	397.2	27.2
Table #. Ion transitions monitored (m/z), scheduled acquisition times (minutes) for the assayed compounds. Suffix numerals -1 indicate the transition used for quantification, and -2 the one used for confirmation. Suffixes _1, _2 denote elution order for isobaric species. P2P represents parent to parent ion transition. Stable-isotopes labeled atoms, used as internal standards, are represented by d…
Acylcarnitines species when abbreviated are using C followed by a number indicating the number of carbon atoms in the fatty acid esterified to carnitine. OH indicates a hydroxyl group, DC indicates a dicarboxylic acid, a colon indicates an unsaturated isomer, and following it is the number of double bonds.
