# Supplementary material for: Identification of pathognomonic purine synthesis biomarkers by metabolomic profiling of adolescents with obesity and type 2 diabetes
Source: PLoS One. 2020 Jun 26;15(6):e0234970. doi: 10.1371/journal.pone.0234970 (PMC7319336; doi:10.1371/journal.pone.0234970)
Supplement: S1 Data — (XLSX) [file pone.0234970.s011.xlsx]

## Sheet: Type2DiabetesInAdolescents_Data
Variable / Field Name	Form Name	Section Header	Field Type	Field Label	Choices, Calculations, OR Slider Labels	Field Note	Text Validation Type OR Show Slider Number	Text Validation Min	Text Validation Max	Identifier?	Branching Logic (Show field only if...)	Required Field?	Custom Alignment	Question Number (surveys only)	Matrix Group Name	Matrix Ranking?	Field Annotation
deidentified_code	clinical_information_form		text	De-identified patient code
directions	clinical_information_form		descriptive	Fill in as thoroughly as possible. If the question does not pertain to the patient, fill in "n/a".
consent_verified_date	clinical_information_form		text	Date consent verified			date_mdy
age	clinical_information_form		text	Age (# years, # months)
gender	clinical_information_form		dropdown	Gender	1, Male | 2, Female
race	clinical_information_form		checkbox	Race	1, White | 2, Black | 3, Asian | 4, Native American/Native Alaskan | 5, Native Hawaiian/Pacific Islander | 6, Other
ethnicity	clinical_information_form		checkbox	Ethnicity	1, Hispanic | 2, Non-Hispanic
weight	clinical_information_form		text	Weight (kg)
height	clinical_information_form		text	Height (cm)
bmi	clinical_information_form		text	BMI
bmi_percentile	clinical_information_form		text	BMI (%)
zscore	clinical_information_form		text	Z-score
diab_duration	clinical_information_form		text	Diabetes duration
metformin_dose	clinical_information_form	Medications	text	Metformin dose
insulin_dose	clinical_information_form		text	Total daily dose of insulin
tanner_breast	clinical_information_form		dropdown	Tanner stage: breast	1, I | 2, II | 3, III | 4, IV | 5, V | 6, n/a
tanner_pubic	clinical_information_form		dropdown	Tanner stage: pubic hair	1, I | 2, II | 3, III | 4, IV | 5, V | 6, n/a
gestational_diabetes	clinical_information_form		radio	Maternal gestational diabetes	1, Yes | 2, No | 3, Unknown | 4, n/a
maternal_obesity	clinical_information_form		radio	Maternal obesity or overweight	1, Yes | 2, No | 3, Unknown | 4, n/a
fast_glucose	clinical_information_form	Lab results	text	Fasting glucose (mg/dl)
fast_insulin	clinical_information_form		text	Fasting insulin (mU/L)
cpeptide	clinical_information_form		text	C-peptide
homa_ir	clinical_information_form		text	HOMA-IR
bun	clinical_information_form		text	BUN (mg/dl)
creatinine	clinical_information_form		text	Serum creatinine (mg/dl)
uma	clinical_information_form		text	Urine microalbumin (mg/L)
hba1c	clinical_information_form		text	HbA1c (%)
ast	clinical_information_form		text	AST (U/L)
alt	clinical_information_form		text	ALT (U/L)
total_cholesterol	clinical_information_form		text	Total cholesterol (mg/dl)
trig	clinical_information_form		text	Triglycerides (mg/dl)
hdl	clinical_information_form		text	HDL (mg/dl)
ldl	clinical_information_form		text	LDL (mg/dl)
egfr	clinical_information_form		text	eGFR (ml/min/1.73m2)
test_id_plasma_pos	metabolomics_plasma_pos		text	Test ID
acetylcarnitine_plasma_pos	metabolomics_plasma_pos		text	acetylcarnitine		uM
acetylcholine_1_plasma_pos	metabolomics_plasma_pos		text	ACETYLCHOLINE-1		uM
adenine_plasma_pos	metabolomics_plasma_pos		text	ADENINE		uM
adenosine_plasma_pos	metabolomics_plasma_pos		text	ADENOSINE		uM
aicariboside_plasma_pos	metabolomics_plasma_pos		text	AICARIBOSIDE		uM
alanine_plasma_pos	metabolomics_plasma_pos		text	ALANINE		uM
allo_delta_hydroxylysine_1_plasma_pos	metabolomics_plasma_pos		text	ALLO+DELTA-HYDROXYLYSINE-1		uM
alpha_aminoadipic_acid_1_plasma_pos	metabolomics_plasma_pos		text	ALPHA-AMINOADIPIC ACID-1		uM
alpha_aminobutyric_1_plasma_pos	metabolomics_plasma_pos		text	ALPHA-AMINOBUTYRIC-1		uM
alpha_tocopherol_1_plasma_pos	metabolomics_plasma_pos		text	ALPHA-TOCOPHEROL-1		uM
arginine_1_plasma_pos	metabolomics_plasma_pos		text	ARGININE_1		uM
asparagine_1_plasma_pos	metabolomics_plasma_pos		text	ASPARAGINE_1		uM
aspartic_acid_plasma_pos	metabolomics_plasma_pos		text	ASPARTIC ACID		uM
asym_dimethylarginine_plasma_pos	metabolomics_plasma_pos		text	ASYM-DIMETHYLARGININE		uM
beta_alanine_1_plasma_pos	metabolomics_plasma_pos		text	BETA-ALANINE-1		uM
betaine_1_plasma_pos	metabolomics_plasma_pos		text	BETAINE-1		uM
biopterin_1_plasma_pos	metabolomics_plasma_pos		text	BIOPTERIN-1		uM
biotin_1_plasma_pos	metabolomics_plasma_pos		text	BIOTIN-1		uM
branched_c10_plasma_pos	metabolomics_plasma_pos		text	branched-C10		uM
branched_c11_plasma_pos	metabolomics_plasma_pos		text	branched-C11		uM
branched_c13_plasma_pos	metabolomics_plasma_pos		text	branched-C13		uM
branched_c14_plasma_pos	metabolomics_plasma_pos		text	branched-C14		uM
branched_c15_1_plasma_pos	metabolomics_plasma_pos		text	branched-C15_1		uM
branched_c16_1_plasma_pos	metabolomics_plasma_pos		text	branched-C16_1		uM
branched_c17_2_plasma_pos	metabolomics_plasma_pos		text	branched-C17_2		uM
branched_c18_1_plasma_pos	metabolomics_plasma_pos		text	branched-C18_1		uM
branched_c8_plasma_pos	metabolomics_plasma_pos		text	branched-C8		uM
butyrylcarnitine_plasma_pos	metabolomics_plasma_pos		text	butyrylcarnitine		uM
c10_1_plasma_pos	metabolomics_plasma_pos		text	C10:1		uM
c10dc_1_plasma_pos	metabolomics_plasma_pos		text	C10DC_1		uM
c11dc_plasma_pos	metabolomics_plasma_pos		text	C11DC		uM
c12_plasma_pos	metabolomics_plasma_pos		text	C12		uM
c12dc_plasma_pos	metabolomics_plasma_pos		text	C12DC		uM
c13_1oh_plasma_pos	metabolomics_plasma_pos		text	C13:1OH		uM
c13_plasma_pos	metabolomics_plasma_pos		text	C13		uM
c13oh_plasma_pos	metabolomics_plasma_pos		text	C13OH		uM
c14_1_plasma_pos	metabolomics_plasma_pos		text	C14:1		uM
c14_1oh_plasma_pos	metabolomics_plasma_pos		text	C14:1OH		uM
c14_2_plasma_pos	metabolomics_plasma_pos		text	C14:2		uM
c14_2oh_plasma_pos	metabolomics_plasma_pos		text	C14:2OH		uM
c14_3oh_plasma_pos	metabolomics_plasma_pos		text	C14:3OH		uM
c15_2_plasma_pos	metabolomics_plasma_pos		text	C15:2		uM
c15dc_1_plasma_pos	metabolomics_plasma_pos		text	C15DC_1		uM
c16_1_plasma_pos	metabolomics_plasma_pos		text	C16:1		uM
c16_1oh_plasma_pos	metabolomics_plasma_pos		text	C16:1OH		uM
c16_3oh_plasma_pos	metabolomics_plasma_pos		text	C16:3OH		uM
c16dc_1_plasma_pos	metabolomics_plasma_pos		text	C16DC_1		uM
c16dc_c16oh_plasma_pos	metabolomics_plasma_pos		text	C16DC_C16OH		uM
c16oh_plasma_pos	metabolomics_plasma_pos		text	C16OH		uM
c17_1_plasma_pos	metabolomics_plasma_pos		text	C17:1		uM
c17_2_1_plasma_pos	metabolomics_plasma_pos		text	C17:2_1		uM
c17dc_c18oh_plasma_pos	metabolomics_plasma_pos		text	C17DC_C18OH		uM
c18_1_plasma_pos	metabolomics_plasma_pos		text	C18:1		uM
c18_1oh_plasma_pos	metabolomics_plasma_pos		text	C18:1OH		uM
c18_2_plasma_pos	metabolomics_plasma_pos		text	C18:2		uM
c18_2oh_plasma_pos	metabolomics_plasma_pos		text	C18:2OH		uM
c18dc_plasma_pos	metabolomics_plasma_pos		text	C18DC		uM
c19_1_1_plasma_pos	metabolomics_plasma_pos		text	C19:1_1		uM
c19_2_1_plasma_pos	metabolomics_plasma_pos		text	C19:2_1		uM
c20_plasma_pos	metabolomics_plasma_pos		text	C20		uM
c3dc_plasma_pos	metabolomics_plasma_pos		text	C3DC		uM
c4dc_plasma_pos	metabolomics_plasma_pos		text	C4DC		uM
c5_1_plasma_pos	metabolomics_plasma_pos		text	C5:1		uM
c5dc_plasma_pos	metabolomics_plasma_pos		text	C5DC		uM
c5oh_plasma_pos	metabolomics_plasma_pos		text	C5OH		uM
c6dc_plasma_pos	metabolomics_plasma_pos		text	C6DC		uM
c7dc_plasma_pos	metabolomics_plasma_pos		text	C7DC		uM
c8_1_plasma_pos	metabolomics_plasma_pos		text	C8:1		uM
c8dc_plasma_pos	metabolomics_plasma_pos		text	C8DC		uM
c9dc_plasma_pos	metabolomics_plasma_pos		text	C9DC		uM
cadaverine_1_plasma_pos	metabolomics_plasma_pos		text	CADAVERINE-1		uM
caffeine_plasma_pos	metabolomics_plasma_pos		text	CAFFEINE		uM
canavanine_plasma_pos	metabolomics_plasma_pos		text	CANAVANINE		uM
carnitine_plasma_pos	metabolomics_plasma_pos		text	carnitine		uM
carnosine_1_plasma_pos	metabolomics_plasma_pos		text	CARNOSINE-1		uM
choline_2_plasma_pos	metabolomics_plasma_pos		text	CHOLINE-2		uM
citrulline_plasma_pos	metabolomics_plasma_pos		text	CITRULLINE		uM
creatinine_plasma_pos	metabolomics_plasma_pos		text	CREATININE pos		mM
cystathionine_1_plasma_pos	metabolomics_plasma_pos		text	CYSTATHIONINE-1		uM
cystine_plasma_pos	metabolomics_plasma_pos		text	CYSTINE		uM
cytidine_plasma_pos	metabolomics_plasma_pos		text	CYTIDINE		uM
delta_tocopherol_1_plasma_pos	metabolomics_plasma_pos		text	DELTA-TOCOPHEROL-1		uM
dihydrothymine_plasma_pos	metabolomics_plasma_pos		text	DIHYDROTHYMINE		uM
dimethylglycine_1_plasma_pos	metabolomics_plasma_pos		text	DIMETHYLGLYCINE-1		uM
dopamine_1_plasma_pos	metabolomics_plasma_pos		text	DOPAMINE-1		uM
ethylmalonylcarnitine_plasma_pos	metabolomics_plasma_pos		text	ethylmalonylcarnitine		uM
gamma_aminobutyric_acid_plasma_pos	metabolomics_plasma_pos		text	GAMMA-AMINOBUTYRIC ACID		uM
gamma_tocopherol_1_1_plasma_pos	metabolomics_plasma_pos		text	GAMMA-TOCOPHEROL-1_1		uM
glutamic_acid_plasma_pos	metabolomics_plasma_pos		text	GLUTAMIC ACID		uM
glutamine_plasma_pos	metabolomics_plasma_pos		text	GLUTAMINE		uM
glycine_p2p_plasma_pos	metabolomics_plasma_pos		text	GLYCINE_P2P		uM
guanidinoacetic_plasma_pos	metabolomics_plasma_pos		text	GUANIDINOACETIC		uM
guanine_plasma_pos	metabolomics_plasma_pos		text	GUANINE		uM
guanosine_plasma_pos	metabolomics_plasma_pos		text	GUANOSINE		uM
histidine_plasma_pos	metabolomics_plasma_pos		text	HISTIDINE		uM
homoarginine_plasma_pos	metabolomics_plasma_pos		text	HOMOARGININE		uM
homocitrulline_plasma_pos	metabolomics_plasma_pos		text	HOMOCITRULLINE		uM
homocystine_plasma_pos	metabolomics_plasma_pos		text	HOMOCYSTINE		uM
hypoxanthine_plasma_pos	metabolomics_plasma_pos		text	HYPOXANTHINE		uM
indole_3_carboxaldehyde_1_plasma_pos	metabolomics_plasma_pos		text	INDOLE-3-CARBOXALDEHYDE-1		uM
indole_3_carboxylic_1_plasma_pos	metabolomics_plasma_pos		text	INDOLE-3-CARBOXYLIC-1		uM
indole_3_propionic_1_plasma_pos	metabolomics_plasma_pos		text	INDOLE-3-PROPIONIC-1+		uM
indole_3_pyruvic_1_plasma_pos	metabolomics_plasma_pos		text	INDOLE-3-PYRUVIC-1		uM
indoxylacetate_p2p_plasma_pos	metabolomics_plasma_pos		text	INDOXYLACETATE_P2P		uM
inosine_plasma_pos	metabolomics_plasma_pos		text	INOSINE		uM
iso_c7_plasma_pos	metabolomics_plasma_pos		text	(iso) C7		uM
iso_c9_plasma_pos	metabolomics_plasma_pos		text	(iso) C9		uM
iso_hexanoylcarnitine_plasma_pos	metabolomics_plasma_pos		text	(iso)hexanoylcarnitine		uM
isobutyrylcarnitine_plasma_pos	metabolomics_plasma_pos		text	isobutyrylcarnitine		uM
isoleucine_plasma_pos	metabolomics_plasma_pos		text	ISOLEUCINE		uM
isovalerylcarnitine_plasma_pos	metabolomics_plasma_pos		text	isovalerylcarnitine		uM
isoxanthopterin_1_plasma_pos	metabolomics_plasma_pos		text	ISOXANTHOPTERIN-1		uM
kynurenine_1_plasma_pos	metabolomics_plasma_pos		text	KYNURENINE-1		uM
l_dopa_1_plasma_pos	metabolomics_plasma_pos		text	L-DOPA-1		uM
leucine_2_plasma_pos	metabolomics_plasma_pos		text	LEUCINE-2		uM
lysine_plasma_pos	metabolomics_plasma_pos		text	LYSINE		uM
mec5_hexanoylcarnitine_plasma_pos	metabolomics_plasma_pos		text	(MeC5)hexanoylcarnitine		uM
mec6_c7_plasma_pos	metabolomics_plasma_pos		text	(MeC6) C7		uM
mec8_c9_plasma_pos	metabolomics_plasma_pos		text	(MeC8) C9		uM
methionine_plasma_pos	metabolomics_plasma_pos		text	METHIONINE		uM
methylsuccinylcarnitine_plasma_pos	metabolomics_plasma_pos		text	methylsuccinylcarnitine		uM
n_acetylglucosamine_1_plasma_pos	metabolomics_plasma_pos		text	N-ACETYLGLUCOSAMINE-1		uM
n_c11_plasma_pos	metabolomics_plasma_pos		text	n-C11		uM
n_c14_plasma_pos	metabolomics_plasma_pos		text	n-C14		uM
n_c15_plasma_pos	metabolomics_plasma_pos		text	n-C15		uM
n_c16_plasma_pos	metabolomics_plasma_pos		text	n-C16		uM
n_c17_plasma_pos	metabolomics_plasma_pos		text	n-C17		uM
n_c18_plasma_pos	metabolomics_plasma_pos		text	n-C18		uM
n_c7_plasma_pos	metabolomics_plasma_pos		text	n-C7		uM
n_c9_plasma_pos	metabolomics_plasma_pos		text	n-C9		uM
n_decanoylcarnitine_plasma_pos	metabolomics_plasma_pos		text	n-decanoylcarnitine		uM
n_hexanoylcarnitine_plasma_pos	metabolomics_plasma_pos		text	n-hexanoylcarnitine		uM
n_octanoylcarnitine_plasma_pos	metabolomics_plasma_pos		text	n-octanoylcarnitine		uM
n6_n6_n6_trimethyllysine_1_plasma_pos	metabolomics_plasma_pos		text	N6,N6,N6-TRIMETHYLLYSINE-1		uM
ornithine_plasma_pos	metabolomics_plasma_pos		text	ORNITHINE		uM
paraxanthine_plasma_pos	metabolomics_plasma_pos		text	PARAXANTHINE		uM
phenylalanine_plasma_pos	metabolomics_plasma_pos		text	PHENYLALANINE		uM
proline_plasma_pos	metabolomics_plasma_pos		text	PROLINE		uM
propionylcarnitine_plasma_pos	metabolomics_plasma_pos		text	propionylcarnitine		uM
pterin_1_plasma_pos	metabolomics_plasma_pos		text	PTERIN-1		uM
putrescine_1_plasma_pos	metabolomics_plasma_pos		text	PUTRESCINE-1		uM
pyridoxal_1_plasma_pos	metabolomics_plasma_pos		text	PYRIDOXAL-1		uM
retinoic_13_cis_p2p_plasma_pos	metabolomics_plasma_pos		text	RETINOIC_13-CIS_P2P		uM
saicar_plasma_pos	metabolomics_plasma_pos		text	SAICAr		uM
sam_plasma_pos	metabolomics_plasma_pos		text	SAM		uM
sepiapterin_1_plasma_pos	metabolomics_plasma_pos		text	SEPIAPTERIN-1		uM
serine_plasma_pos	metabolomics_plasma_pos		text	SERINE		uM
spermidine_2_plasma_pos	metabolomics_plasma_pos		text	SPERMIDINE-2		uM
spermine_1_plasma_pos	metabolomics_plasma_pos		text	SPERMINE-1		uM
succinyladenosine_plasma_pos	metabolomics_plasma_pos		text	SUCCINYLADENOSINE		uM
taurine_plasma_pos	metabolomics_plasma_pos		text	TAURINE		uM
theophylline_plasma_pos	metabolomics_plasma_pos		text	THEOPHYLLINE		uM
threonine_plasma_pos	metabolomics_plasma_pos		text	THREONINE		uM
thymidine_plasma_pos	metabolomics_plasma_pos		text	THYMIDINE		uM
thymine_plasma_pos	metabolomics_plasma_pos		text	THYMINE		uM
thyroxine_1_plasma_pos	metabolomics_plasma_pos		text	THYROXINE-1		uM
trimethylamine_n_oxide_plasma_pos	metabolomics_plasma_pos		text	TRIMETHYLAMINE-N-OXIDE		uM
tryptophan_plasma_pos	metabolomics_plasma_pos		text	TRYPTOPHAN		uM
tyramine_1_plasma_pos	metabolomics_plasma_pos		text	TYRAMINE-1		uM
tyrosine_plasma_pos	metabolomics_plasma_pos		text	TYROSINE		uM
uridine_plasma_pos	metabolomics_plasma_pos		text	URIDINE		uM
valerylcarnitine_plasma_pos	metabolomics_plasma_pos		text	valerylcarnitine		uM
valine_1_plasma_pos	metabolomics_plasma_pos		text	VALINE_1		uM
x1_methylhistidine_1_plasma_pos	metabolomics_plasma_pos		text	1-METHYLHISTIDINE-1		uM
x1alpha_25_dihydroxyvitamin_d3_p2p_plasma_pos	metabolomics_plasma_pos		text	1ALPHA-25-DIHYDROXYVITAMIN D3_P2P		uM
x2_methylbutyrylcarnitine_plasma_pos	metabolomics_plasma_pos		text	2-methylbutyrylcarnitine		uM
x2prima_deoxyadenosine_plasma_pos	metabolomics_plasma_pos		text	2PRIMA-DEOXYADENOSINE		uM
x2prima_deoxycytidine_plasma_pos	metabolomics_plasma_pos		text	2PRIMA-DEOXYCYTIDINE		uM
x2prima_deoxyguanosine_plasma_pos	metabolomics_plasma_pos		text	2PRIMA-DEOXYGUANOSINE		uM
x2prima_deoxyinosine_plasma_pos	metabolomics_plasma_pos		text	2PRIMA-DEOXYINOSINE		uM
x2prima_deoxyuridine_plasma_pos	metabolomics_plasma_pos		text	2PRIMA-DEOXYURIDINE		uM
x3_methoxytyramine_1_plasma_pos	metabolomics_plasma_pos		text	3-METHOXYTYRAMINE-1		uM
x3_methylhistidine_1_plasma_pos	metabolomics_plasma_pos		text	3-METHYLHISTIDINE-1		uM
x4_hydroxyproline_1_plasma_pos	metabolomics_plasma_pos		text	4-HYDROXYPROLINE-1		uM
x4_pyridoxic_lactone_1_plasma_pos	metabolomics_plasma_pos		text	4-PYRIDOXIC_LACTONE-1		uM
x5_aminolevulinic_plasma_pos	metabolomics_plasma_pos		text	5-AMINOLEVULINIC		uM
x5_hydroxypipecolic_1_plasma_pos	metabolomics_plasma_pos		text	5-HYDROXYPIPECOLIC-1		uM
x5_methoxytryptophol_1_1_plasma_pos	metabolomics_plasma_pos		text	5-METHOXYTRYPTOPHOL-1_1		uM
x5_methyltetrahydrofolic_1_plasma_pos	metabolomics_plasma_pos		text	5-METHYLTETRAHYDROFOLIC-1		uM
x5prima_methylthioadenosine_1_plasma_pos	metabolomics_plasma_pos		text	5PRIMA-METHYLTHIOADENOSINE-1		uM
x6_hydroxymelatonin_1_plasma_pos	metabolomics_plasma_pos		text	6-HYDROXYMELATONIN-1		uM
x7_8_dihydrobiopterin_1_plasma_pos	metabolomics_plasma_pos		text	7-8-DIHYDROBIOPTERIN-1		uM
xanthine_plasma_pos	metabolomics_plasma_pos		text	XANTHINE		uM
test_id_urine_pos	metabolomics_urine_pos		text	Test ID
acetylcarnitine_urine_pos	metabolomics_urine_pos		text	acetylcarnitine		mmol/mol creat
acetylcholine_1_urine_pos	metabolomics_urine_pos		text	ACETYLCHOLINE-1		mmol/mol creat
adenine_urine_pos	metabolomics_urine_pos		text	ADENINE		mmol/mol creat
adenosine_urine_pos	metabolomics_urine_pos		text	ADENOSINE		mmol/mol creat
aicariboside_urine_pos	metabolomics_urine_pos		text	AICARIBOSIDE		mmol/mol creat
alanine_urine_pos	metabolomics_urine_pos		text	ALANINE		mmol/mol creat
allo_delta_hydroxylysine_1_urine_pos	metabolomics_urine_pos		text	ALLO+DELTA-HYDROXYLYSINE-1		mmol/mol creat
alpha_aminoadipic_acid_1_urine_pos	metabolomics_urine_pos		text	ALPHA-AMINOADIPIC ACID-1		mmol/mol creat
alpha_aminobutyric_1_urine_pos	metabolomics_urine_pos		text	ALPHA-AMINOBUTYRIC-1		mmol/mol creat
alpha_tocopherol_1_urine_pos	metabolomics_urine_pos		text	ALPHA-TOCOPHEROL-1		mmol/mol creat
arginine_1_urine_pos	metabolomics_urine_pos		text	ARGININE_1		mmol/mol creat
asparagine_1_urine_pos	metabolomics_urine_pos		text	ASPARAGINE_1		mmol/mol creat
aspartic_acid_urine_pos	metabolomics_urine_pos		text	ASPARTIC ACID		mmol/mol creat
asym_dimethylarginine_urine_pos	metabolomics_urine_pos		text	ASYM-DIMETHYLARGININE		mmol/mol creat
beta_alanine_1_urine_pos	metabolomics_urine_pos		text	BETA-ALANINE-1		mmol/mol creat
betaine_1_urine_pos	metabolomics_urine_pos		text	BETAINE-1		mmol/mol creat
biopterin_1_urine_pos	metabolomics_urine_pos		text	BIOPTERIN-1		mmol/mol creat
biotin_1_urine_pos	metabolomics_urine_pos		text	BIOTIN-1		mmol/mol creat
branched_c10_urine_pos	metabolomics_urine_pos		text	branched-C10		mmol/mol creat
branched_c11_urine_pos	metabolomics_urine_pos		text	branched-C11		mmol/mol creat
branched_c13_urine_pos	metabolomics_urine_pos		text	branched-C13		mmol/mol creat
branched_c14_urine_pos	metabolomics_urine_pos		text	branched-C14		mmol/mol creat
branched_c15_1_urine_pos	metabolomics_urine_pos		text	branched-C15_1		mmol/mol creat
branched_c16_1_urine_pos	metabolomics_urine_pos		text	branched-C16_1		mmol/mol creat
branched_c17_2_urine_pos	metabolomics_urine_pos		text	branched-C17_2		mmol/mol creat
branched_c18_1_urine_pos	metabolomics_urine_pos		text	branched-C18_1		mmol/mol creat
branched_c8_urine_pos	metabolomics_urine_pos		text	branched-C8		mmol/mol creat
butyrylcarnitine_urine_pos	metabolomics_urine_pos		text	butyrylcarnitine		mmol/mol creat
c10_1_urine_pos	metabolomics_urine_pos		text	C10:1		mmol/mol creat
c10dc_1_urine_pos	metabolomics_urine_pos		text	C10DC_1		mmol/mol creat
c11dc_urine_pos	metabolomics_urine_pos		text	C11DC		mmol/mol creat
c12_urine_pos	metabolomics_urine_pos		text	C12		mmol/mol creat
c12dc_urine_pos	metabolomics_urine_pos		text	C12DC		mmol/mol creat
c13_1oh_urine_pos	metabolomics_urine_pos		text	C13:1OH		mmol/mol creat
c13_urine_pos	metabolomics_urine_pos		text	C13		mmol/mol creat
c13oh_urine_pos	metabolomics_urine_pos		text	C13OH		mmol/mol creat
c14_1_urine_pos	metabolomics_urine_pos		text	C14:1		mmol/mol creat
c14_1oh_urine_pos	metabolomics_urine_pos		text	C14:1OH		mmol/mol creat
c14_2_urine_pos	metabolomics_urine_pos		text	C14:2		mmol/mol creat
c14_2oh_urine_pos	metabolomics_urine_pos		text	C14:2OH		mmol/mol creat
c14_3oh_urine_pos	metabolomics_urine_pos		text	C14:3OH		mmol/mol creat
c15_2_urine_pos	metabolomics_urine_pos		text	C15:2		mmol/mol creat
c15dc_1_urine_pos	metabolomics_urine_pos		text	C15DC_1		mmol/mol creat
c16_1_urine_pos	metabolomics_urine_pos		text	C16:1		mmol/mol creat
c16_1oh_urine_pos	metabolomics_urine_pos		text	C16:1OH		mmol/mol creat
c16_3oh_urine_pos	metabolomics_urine_pos		text	C16:3OH		mmol/mol creat
c16dc_1_urine_pos	metabolomics_urine_pos		text	C16DC_1		mmol/mol creat
c16dc_c16oh_urine_pos	metabolomics_urine_pos		text	C16DC_C16OH		mmol/mol creat
c16oh_urine_pos	metabolomics_urine_pos		text	C16OH		mmol/mol creat
c17_1_urine_pos	metabolomics_urine_pos		text	C17:1		mmol/mol creat
c17_2_1_urine_pos	metabolomics_urine_pos		text	C17:2_1		mmol/mol creat
c17dc_c18oh_urine_pos	metabolomics_urine_pos		text	C17DC_C18OH		mmol/mol creat
c18_1_urine_pos	metabolomics_urine_pos		text	C18:1		mmol/mol creat
c18_1oh_urine_pos	metabolomics_urine_pos		text	C18:1OH		mmol/mol creat
c18_2_urine_pos	metabolomics_urine_pos		text	C18:2		mmol/mol creat
c18_2oh_urine_pos	metabolomics_urine_pos		text	C18:2OH		mmol/mol creat
c18dc_urine_pos	metabolomics_urine_pos		text	C18DC		mmol/mol creat
c19_1_1_urine_pos	metabolomics_urine_pos		text	C19:1_1		mmol/mol creat
c19_2_1_urine_pos	metabolomics_urine_pos		text	C19:2_1		mmol/mol creat
c20_urine_pos	metabolomics_urine_pos		text	C20		mmol/mol creat
c3dc_urine_pos	metabolomics_urine_pos		text	C3DC		mmol/mol creat
c4dc_urine_pos	metabolomics_urine_pos		text	C4DC		mmol/mol creat
c5_1_urine_pos	metabolomics_urine_pos		text	C5:1		mmol/mol creat
c5dc_urine_pos	metabolomics_urine_pos		text	C5DC		mmol/mol creat
c5oh_urine_pos	metabolomics_urine_pos		text	C5OH		mmol/mol creat
c6dc_urine_pos	metabolomics_urine_pos		text	C6DC		mmol/mol creat
c7dc_urine_pos	metabolomics_urine_pos		text	C7DC		mmol/mol creat
c8_1_urine_pos	metabolomics_urine_pos		text	C8:1		mmol/mol creat
c8dc_urine_pos	metabolomics_urine_pos		text	C8DC		mmol/mol creat
c9dc_urine_pos	metabolomics_urine_pos		text	C9DC		mmol/mol creat
cadaverine_1_urine_pos	metabolomics_urine_pos		text	CADAVERINE-1		mmol/mol creat
caffeine_urine_pos	metabolomics_urine_pos		text	CAFFEINE		mmol/mol creat
canavanine_urine_pos	metabolomics_urine_pos		text	CANAVANINE		mmol/mol creat
carnitine_urine_pos	metabolomics_urine_pos		text	carnitine		mmol/mol creat
carnosine_1_urine_pos	metabolomics_urine_pos		text	CARNOSINE-1		mmol/mol creat
choline_2_urine_pos	metabolomics_urine_pos		text	CHOLINE-2		mmol/mol creat
citrulline_urine_pos	metabolomics_urine_pos		text	CITRULLINE		mmol/mol creat
creatinine_urine_pos	metabolomics_urine_pos		text	CREATININE pos		mM
cystathionine_1_urine_pos	metabolomics_urine_pos		text	CYSTATHIONINE-1		mmol/mol creat
cystine_urine_pos	metabolomics_urine_pos		text	CYSTINE		mmol/mol creat
cytidine_urine_pos	metabolomics_urine_pos		text	CYTIDINE		mmol/mol creat
delta_tocopherol_1_urine_pos	metabolomics_urine_pos		text	DELTA-TOCOPHEROL-1		mmol/mol creat
dihydrothymine_urine_pos	metabolomics_urine_pos		text	DIHYDROTHYMINE		mmol/mol creat
dimethylglycine_1_urine_pos	metabolomics_urine_pos		text	DIMETHYLGLYCINE-1		mmol/mol creat
dopamine_1_urine_pos	metabolomics_urine_pos		text	DOPAMINE-1		mmol/mol creat
ethylmalonylcarnitine_urine_pos	metabolomics_urine_pos		text	ethylmalonylcarnitine		mmol/mol creat
gamma_aminobutyric_acid_urine_pos	metabolomics_urine_pos		text	GAMMA-AMINOBUTYRIC ACID		mmol/mol creat
gamma_tocopherol_1_1_urine_pos	metabolomics_urine_pos		text	GAMMA-TOCOPHEROL-1_1		mmol/mol creat
glutamic_acid_urine_pos	metabolomics_urine_pos		text	GLUTAMIC ACID		mmol/mol creat
glutamine_urine_pos	metabolomics_urine_pos		text	GLUTAMINE		mmol/mol creat
glycine_p2p_urine_pos	metabolomics_urine_pos		text	GLYCINE_P2P		mmol/mol creat
guanidinoacetic_urine_pos	metabolomics_urine_pos		text	GUANIDINOACETIC		mmol/mol creat
guanine_urine_pos	metabolomics_urine_pos		text	GUANINE		mmol/mol creat
guanosine_urine_pos	metabolomics_urine_pos		text	GUANOSINE		mmol/mol creat
histidine_urine_pos	metabolomics_urine_pos		text	HISTIDINE		mmol/mol creat
homoarginine_urine_pos	metabolomics_urine_pos		text	HOMOARGININE		mmol/mol creat
homocitrulline_urine_pos	metabolomics_urine_pos		text	HOMOCITRULLINE		mmol/mol creat
homocystine_urine_pos	metabolomics_urine_pos		text	HOMOCYSTINE		mmol/mol creat
hypoxanthine_urine_pos	metabolomics_urine_pos		text	HYPOXANTHINE		mmol/mol creat
indole_3_carboxaldehyde_1_urine_pos	metabolomics_urine_pos		text	INDOLE-3-CARBOXALDEHYDE-1		mmol/mol creat
indole_3_carboxylic_1_urine_pos	metabolomics_urine_pos		text	INDOLE-3-CARBOXYLIC-1		mmol/mol creat
indole_3_propionic_1_urine_pos	metabolomics_urine_pos		text	INDOLE-3-PROPIONIC-1+		mmol/mol creat
indole_3_pyruvic_1_urine_pos	metabolomics_urine_pos		text	INDOLE-3-PYRUVIC-1		mmol/mol creat
indoxylacetate_p2p_urine_pos	metabolomics_urine_pos		text	INDOXYLACETATE_P2P		mmol/mol creat
inosine_urine_pos	metabolomics_urine_pos		text	INOSINE		mmol/mol creat
iso_c7_urine_pos	metabolomics_urine_pos		text	(iso) C7		mmol/mol creat
iso_c9_urine_pos	metabolomics_urine_pos		text	(iso) C9		mmol/mol creat
iso_hexanoylcarnitine_urine_pos	metabolomics_urine_pos		text	(iso)hexanoylcarnitine		mmol/mol creat
isobutyrylcarnitine_urine_pos	metabolomics_urine_pos		text	isobutyrylcarnitine		mmol/mol creat
isoleucine_urine_pos	metabolomics_urine_pos		text	ISOLEUCINE		mmol/mol creat
isovalerylcarnitine_urine_pos	metabolomics_urine_pos		text	isovalerylcarnitine		mmol/mol creat
isoxanthopterin_1_urine_pos	metabolomics_urine_pos		text	ISOXANTHOPTERIN-1		mmol/mol creat
kynurenine_1_urine_pos	metabolomics_urine_pos		text	KYNURENINE-1		mmol/mol creat
l_dopa_1_urine_pos	metabolomics_urine_pos		text	L-DOPA-1		mmol/mol creat
leucine_2_urine_pos	metabolomics_urine_pos		text	LEUCINE-2		mmol/mol creat
lysine_urine_pos	metabolomics_urine_pos		text	LYSINE		mmol/mol creat
mec5_hexanoylcarnitine_urine_pos	metabolomics_urine_pos		text	(MeC5)hexanoylcarnitine		mmol/mol creat
mec6_c7_urine_pos	metabolomics_urine_pos		text	(MeC6) C7		mmol/mol creat
mec8_c9_urine_pos	metabolomics_urine_pos		text	(MeC8) C9		mmol/mol creat
methionine_urine_pos	metabolomics_urine_pos		text	METHIONINE		mmol/mol creat
methylsuccinylcarnitine_urine_pos	metabolomics_urine_pos		text	methylsuccinylcarnitine		mmol/mol creat
n_acetylglucosamine_1_urine_pos	metabolomics_urine_pos		text	N-ACETYLGLUCOSAMINE-1		mmol/mol creat
n_c11_urine_pos	metabolomics_urine_pos		text	n-C11		mmol/mol creat
n_c14_urine_pos	metabolomics_urine_pos		text	n-C14		mmol/mol creat
n_c15_urine_pos	metabolomics_urine_pos		text	n-C15		mmol/mol creat
n_c16_urine_pos	metabolomics_urine_pos		text	n-C16		mmol/mol creat
n_c17_urine_pos	metabolomics_urine_pos		text	n-C17		mmol/mol creat
n_c18_urine_pos	metabolomics_urine_pos		text	n-C18		mmol/mol creat
n_c7_urine_pos	metabolomics_urine_pos		text	n-C7		mmol/mol creat
n_c9_urine_pos	metabolomics_urine_pos		text	n-C9		mmol/mol creat
n_decanoylcarnitine_urine_pos	metabolomics_urine_pos		text	n-decanoylcarnitine		mmol/mol creat
n_hexanoylcarnitine_urine_pos	metabolomics_urine_pos		text	n-hexanoylcarnitine		mmol/mol creat
n_octanoylcarnitine_urine_pos	metabolomics_urine_pos		text	n-octanoylcarnitine		mmol/mol creat
n6_n6_n6_trimethyllysine_1_urine_pos	metabolomics_urine_pos		text	N6,N6,N6-TRIMETHYLLYSINE-1		mmol/mol creat
ornithine_urine_pos	metabolomics_urine_pos		text	ORNITHINE		mmol/mol creat
paraxanthine_urine_pos	metabolomics_urine_pos		text	PARAXANTHINE		mmol/mol creat
phenylalanine_urine_pos	metabolomics_urine_pos		text	PHENYLALANINE		mmol/mol creat
proline_urine_pos	metabolomics_urine_pos		text	PROLINE		mmol/mol creat
propionylcarnitine_urine_pos	metabolomics_urine_pos		text	propionylcarnitine		mmol/mol creat
pterin_1_urine_pos	metabolomics_urine_pos		text	PTERIN-1		mmol/mol creat
putrescine_1_urine_pos	metabolomics_urine_pos		text	PUTRESCINE-1		mmol/mol creat
pyridoxal_1_urine_pos	metabolomics_urine_pos		text	PYRIDOXAL-1		mmol/mol creat
retinoic_13_cis_p2p_urine_pos	metabolomics_urine_pos		text	RETINOIC_13-CIS_P2P		mmol/mol creat
saicar_urine_pos	metabolomics_urine_pos		text	SAICAr		mmol/mol creat
sam_urine_pos	metabolomics_urine_pos		text	SAM		mmol/mol creat
sepiapterin_1_urine_pos	metabolomics_urine_pos		text	SEPIAPTERIN-1		mmol/mol creat
serine_urine_pos	metabolomics_urine_pos		text	SERINE		mmol/mol creat
spermidine_2_urine_pos	metabolomics_urine_pos		text	SPERMIDINE-2		mmol/mol creat
spermine_1_urine_pos	metabolomics_urine_pos		text	SPERMINE-1		mmol/mol creat
succinyladenosine_urine_pos	metabolomics_urine_pos		text	SUCCINYLADENOSINE		mmol/mol creat
taurine_urine_pos	metabolomics_urine_pos		text	TAURINE		mmol/mol creat
theophylline_urine_pos	metabolomics_urine_pos		text	THEOPHYLLINE		mmol/mol creat
threonine_urine_pos	metabolomics_urine_pos		text	THREONINE		mmol/mol creat
thymidine_urine_pos	metabolomics_urine_pos		text	THYMIDINE		mmol/mol creat
thymine_urine_pos	metabolomics_urine_pos		text	THYMINE		mmol/mol creat
thyroxine_1_urine_pos	metabolomics_urine_pos		text	THYROXINE-1		mmol/mol creat
trimethylamine_n_oxide_urine_pos	metabolomics_urine_pos		text	TRIMETHYLAMINE-N-OXIDE		mmol/mol creat
tryptophan_urine_pos	metabolomics_urine_pos		text	TRYPTOPHAN		mmol/mol creat
tyramine_1_urine_pos	metabolomics_urine_pos		text	TYRAMINE-1		mmol/mol creat
tyrosine_urine_pos	metabolomics_urine_pos		text	TYROSINE		mmol/mol creat
uridine_urine_pos	metabolomics_urine_pos		text	URIDINE		mmol/mol creat
valerylcarnitine_urine_pos	metabolomics_urine_pos		text	valerylcarnitine		mmol/mol creat
valine_1_urine_pos	metabolomics_urine_pos		text	VALINE_1		mmol/mol creat
x1_methylhistidine_1_urine_pos	metabolomics_urine_pos		text	1-METHYLHISTIDINE-1		mmol/mol creat
x1alpha_25_dihydroxyvitamin_d3_p2p_urine_pos	metabolomics_urine_pos		text	1ALPHA-25-DIHYDROXYVITAMIN D3_P2P		mmol/mol creat
x2_methylbutyrylcarnitine_urine_pos	metabolomics_urine_pos		text	2-methylbutyrylcarnitine		mmol/mol creat
x2prima_deoxyadenosine_urine_pos	metabolomics_urine_pos		text	2PRIMA-DEOXYADENOSINE		mmol/mol creat
x2prima_deoxycytidine_urine_pos	metabolomics_urine_pos		text	2PRIMA-DEOXYCYTIDINE		mmol/mol creat
x2prima_deoxyguanosine_urine_pos	metabolomics_urine_pos		text	2PRIMA-DEOXYGUANOSINE		mmol/mol creat
x2prima_deoxyinosine_urine_pos	metabolomics_urine_pos		text	2PRIMA-DEOXYINOSINE		mmol/mol creat
x2prima_deoxyuridine_urine_pos	metabolomics_urine_pos		text	2PRIMA-DEOXYURIDINE		mmol/mol creat
x3_methoxytyramine_1_urine_pos	metabolomics_urine_pos		text	3-METHOXYTYRAMINE-1		mmol/mol creat
x3_methylhistidine_1_urine_pos	metabolomics_urine_pos		text	3-METHYLHISTIDINE-1		mmol/mol creat
x4_hydroxyproline_1_urine_pos	metabolomics_urine_pos		text	4-HYDROXYPROLINE-1		mmol/mol creat
x4_pyridoxic_lactone_1_urine_pos	metabolomics_urine_pos		text	4-PYRIDOXIC_LACTONE-1		mmol/mol creat
x5_aminolevulinic_urine_pos	metabolomics_urine_pos		text	5-AMINOLEVULINIC		mmol/mol creat
x5_hydroxypipecolic_1_urine_pos	metabolomics_urine_pos		text	5-HYDROXYPIPECOLIC-1		mmol/mol creat
x5_methoxytryptophol_1_1_urine_pos	metabolomics_urine_pos		text	5-METHOXYTRYPTOPHOL-1_1		mmol/mol creat
x5_methyltetrahydrofolic_1_urine_pos	metabolomics_urine_pos		text	5-METHYLTETRAHYDROFOLIC-1		mmol/mol creat
x5prima_methylthioadenosine_1_urine_pos	metabolomics_urine_pos		text	5PRIMA-METHYLTHIOADENOSINE-1		mmol/mol creat
x6_hydroxymelatonin_1_urine_pos	metabolomics_urine_pos		text	6-HYDROXYMELATONIN-1		mmol/mol creat
x7_8_dihydrobiopterin_1_urine_pos	metabolomics_urine_pos		text	7-8-DIHYDROBIOPTERIN-1		mmol/mol creat
xanthine_urine_pos	metabolomics_urine_pos		text	XANTHINE		mmol/mol creat
test_id_plasma_neg	metabolomics_plasma_neg		text	Test ID
aconitic_plasma_neg	metabolomics_plasma_neg		text	ACONITIC		uM
adipic_plasma_neg	metabolomics_plasma_neg		text	ADIPIC		uM
aldohexose_plasma_neg	metabolomics_plasma_neg		text	ALDOHEXOSE		uM
aldopentose_plasma_neg	metabolomics_plasma_neg		text	ALDOPENTOSE		uM
allantoin_plasma_neg	metabolomics_plasma_neg		text	ALLANTOIN		uM
alpha_lactose_maltose_sucrose_plasma_neg	metabolomics_plasma_neg		text	ALPHA-LACTOSE_MALTOSE_SUCROSE		uM
anserine_plasma_neg	metabolomics_plasma_neg		text	ANSERINE		uM
ascorbic_2_sulfate_plasma_neg	metabolomics_plasma_neg		text	ASCORBIC-2-SULFATE		uM
ascorbic_plasma_neg	metabolomics_plasma_neg		text	ASCORBIC		uM
asym_dimethylarginine_plasma_neg	metabolomics_plasma_neg		text	ASYM-DIMETHYLARGININE		uM
azelaic_plasma_neg	metabolomics_plasma_neg		text	AZELAIC		uM
benzoic_plasma_neg	metabolomics_plasma_neg		text	BENZOIC		uM
butyrylglycine_plasma_neg	metabolomics_plasma_neg		text	BUTYRYLGLYCINE		uM
c5_sugar_alcohol_plasma_neg	metabolomics_plasma_neg		text	C5_SUGAR_ALCOHOL		uM
c6_sugar_alcohol_plasma_neg	metabolomics_plasma_neg		text	C6_SUGAR_ALCOHOL		uM
cinnamoylglycine_trans_plasma_neg	metabolomics_plasma_neg		text	CINNAMOYLGLYCINE-TRANS		uM
citric_plasma_neg	metabolomics_plasma_neg		text	CITRIC		uM
creatinine_plasma_neg	metabolomics_plasma_neg		text	CREATININE neg		mM
decanoylglycine_plasma_neg	metabolomics_plasma_neg		text	DECANOYLGLYCINE		uM
dehydroascorbic_hydrate_plasma_neg	metabolomics_plasma_neg		text	DEHYDROASCORBIC_HYDRATE		uM
dehydroascorbic_monomer_plasma_neg	metabolomics_plasma_neg		text	DEHYDROASCORBIC_MONOMER		uM
deoxyribose_hco2_1_plasma_neg	metabolomics_plasma_neg		text	DEOXYRIBOSE_HCO2-1		uM
dodecanedioic_plasma_neg	metabolomics_plasma_neg		text	DODECANEDIOIC		uM
ethylmalonic_plasma_neg	metabolomics_plasma_neg		text	ETHYLMALONIC		uM
fumaric_plasma_neg	metabolomics_plasma_neg		text	FUMARIC		uM
furan_2_5_dicarboxylic_plasma_neg	metabolomics_plasma_neg		text	FURAN-2-5-DICARBOXYLIC		uM
glucuronic_plasma_neg	metabolomics_plasma_neg		text	GLUCURONIC		uM
glutaconic_plasma_neg	metabolomics_plasma_neg		text	GLUTACONIC		uM
glutaric_plasma_neg	metabolomics_plasma_neg		text	GLUTARIC		uM
glyceric_plasma_neg	metabolomics_plasma_neg		text	GLYCERIC		uM
glycochenodeoxycholic_plasma_neg	metabolomics_plasma_neg		text	GLYCOCHENODEOXYCHOLIC		uM
glycocholic_plasma_neg	metabolomics_plasma_neg		text	GLYCOCHOLIC		uM
glycodeoxycholic_plasma_neg	metabolomics_plasma_neg		text	GLYCODEOXYCHOLIC		uM
glycolic_plasma_neg	metabolomics_plasma_neg		text	GLYCOLIC		uM
heptanoylglycine_plasma_neg	metabolomics_plasma_neg		text	HEPTANOYLGLYCINE		uM
hexanoylglycine_plasma_neg	metabolomics_plasma_neg		text	HEXANOYLGLYCINE		uM
hexoses_plasma_neg	metabolomics_plasma_neg		text	HEXOSES		uM
hippuric_plasma_neg	metabolomics_plasma_neg		text	HIPPURIC		uM
homogentisic_plasma_neg	metabolomics_plasma_neg		text	HOMOGENTISIC		uM
homovanillic_plasma_neg	metabolomics_plasma_neg		text	HOMOVANILLIC		uM
indole_3_acetic_plasma_neg	metabolomics_plasma_neg		text	INDOLE-3-ACETIC		uM
indole_3_pyruvic_plasma_neg	metabolomics_plasma_neg		text	INDOLE-3-PYRUVIC		uM
indolelactic_plasma_neg	metabolomics_plasma_neg		text	INDOLELACTIC		uM
indoxyl_beta_glucuronide_plasma_neg	metabolomics_plasma_neg		text	INDOXYL-BETA-GLUCURONIDE		uM
isobutyrylglycine_plasma_neg	metabolomics_plasma_neg		text	ISOBUTYRYLGLYCINE		uM
isocitric_plasma_neg	metabolomics_plasma_neg		text	ISOCITRIC		uM
isovalerylglycine_plasma_neg	metabolomics_plasma_neg		text	ISOVALERYLGLYCINE		uM
kynurenic_plasma_neg	metabolomics_plasma_neg		text	KYNURENIC		uM
lactic_plasma_neg	metabolomics_plasma_neg		text	LACTIC		uM
maleic_plasma_neg	metabolomics_plasma_neg		text	MALEIC		uM
malic_plasma_neg	metabolomics_plasma_neg		text	MALIC		uM
malonic_plasma_neg	metabolomics_plasma_neg		text	MALONIC		uM
methylmalonic_plasma_neg	metabolomics_plasma_neg		text	METHYLMALONIC		uM
methylsuccinic_plasma_neg	metabolomics_plasma_neg		text	METHYLSUCCINIC		uM
mevalonic_2_plasma_neg	metabolomics_plasma_neg		text	MEVALONIC-2		uM
mevalonolactone_plasma_neg	metabolomics_plasma_neg		text	MEVALONOLACTONE		uM
mhpg_sulfate_plasma_neg	metabolomics_plasma_neg		text	MHPG-SULFATE		uM
myo_inositol_plasma_neg	metabolomics_plasma_neg		text	MYO-INOSITOL		uM
n_acetyl_aspartic_1_plasma_neg	metabolomics_plasma_neg		text	N-ACETYL-ASPARTIC-1		uM
n_acetyl_tyrosine_plasma_neg	metabolomics_plasma_neg		text	N-ACETYL-TYROSINE		uM
n_acetylneuraminic_plasma_neg	metabolomics_plasma_neg		text	N-ACETYLNEURAMINIC		uM
nonanoylglycine_plasma_neg	metabolomics_plasma_neg		text	NONANOYLGLYCINE		uM
octanoylglycine_plasma_neg	metabolomics_plasma_neg		text	OCTANOYLGLYCINE		uM
orotic_acid_plasma_neg	metabolomics_plasma_neg		text	OROTIC ACID		uM
orotidine_plasma_neg	metabolomics_plasma_neg		text	OROTIDINE		uM
oxalic_plasma_neg	metabolomics_plasma_neg		text	OXALIC		uM
p_acetamidophenylglucuronide_plasma_neg	metabolomics_plasma_neg		text	P-ACETAMIDOPHENYLGLUCURONIDE		uM
pantothenic_plasma_neg	metabolomics_plasma_neg		text	PANTOTHENIC		uM
phenylacetic_plasma_neg	metabolomics_plasma_neg		text	PHENYLACETIC		uM
phenyllactic_plasma_neg	metabolomics_plasma_neg		text	PHENYLLACTIC		uM
phenylpyruvic_plasma_neg	metabolomics_plasma_neg		text	PHENYLPYRUVIC		uM
pimelic_plasma_neg	metabolomics_plasma_neg		text	PIMELIC		uM
pregnolone_3_sulfate_plasma_neg	metabolomics_plasma_neg		text	PREGNOLONE-3-SULFATE		uM
propionylglycine_plasma_neg	metabolomics_plasma_neg		text	PROPIONYLGLYCINE		uM
pyruvic_plasma_neg	metabolomics_plasma_neg		text	PYRUVIC		uM
quinolinic_1_plasma_neg	metabolomics_plasma_neg		text	QUINOLINIC-1		uM
riboflavin_plasma_neg	metabolomics_plasma_neg		text	RIBOFLAVIN		uM
sebacic_plasma_neg	metabolomics_plasma_neg		text	SEBACIC		uM
suberic_plasma_neg	metabolomics_plasma_neg		text	SUBERIC		uM
suberylglycine_plasma_neg	metabolomics_plasma_neg		text	SUBERYLGLYCINE		uM
succinic_plasma_neg	metabolomics_plasma_neg		text	SUCCINIC		uM
sulfocysteine_plasma_neg	metabolomics_plasma_neg		text	SULFOCYSTEINE		uM
taurochenodeoxycholic_plasma_neg	metabolomics_plasma_neg		text	TAUROCHENODEOXYCHOLIC		uM
taurocholic_plasma_neg	metabolomics_plasma_neg		text	TAUROCHOLIC		uM
taurodeoxycholic_plasma_neg	metabolomics_plasma_neg		text	TAURODEOXYCHOLIC		uM
tetradecanedioic_plasma_neg	metabolomics_plasma_neg		text	TETRADECANEDIOIC		uM
tiglylglycine_plasma_neg	metabolomics_plasma_neg		text	TIGLYLGLYCINE		uM
tridecanedioic_plasma_neg	metabolomics_plasma_neg		text	TRIDECANEDIOIC		uM
undecanedioic_plasma_neg	metabolomics_plasma_neg		text	UNDECANEDIOIC		uM
uracil_plasma_neg	metabolomics_plasma_neg		text	URACIL		uM
uric_plasma_neg	metabolomics_plasma_neg		text	URIC		uM
valerylglycine_plasma_neg	metabolomics_plasma_neg		text	VALERYLGLYCINE		uM
vanylglycol_plasma_neg	metabolomics_plasma_neg		text	VANYLGLYCOL		uM
vanylmandelic_plasma_neg	metabolomics_plasma_neg		text	VANYLMANDELIC		uM
x2_decenedioic_plasma_neg	metabolomics_plasma_neg		text	2-DECENEDIOIC		uM
x2_ethyl_3_hydroxypropionic_plasma_neg	metabolomics_plasma_neg		text	2-ETHYL-3-HYDROXYPROPIONIC		uM
x2_hydroxy_3_methylvaleric_1_plasma_neg	metabolomics_plasma_neg		text	2-HYDROXY-3-METHYLVALERIC-1		uM
x2_hydroxyadipic_plasma_neg	metabolomics_plasma_neg		text	2-HYDROXYADIPIC		uM
x2_hydroxybutyric_plasma_neg	metabolomics_plasma_neg		text	2-HYDROXYBUTYRIC		uM
x2_hydroxyglutaric_plasma_neg	metabolomics_plasma_neg		text	2-HYDROXYGLUTARIC		uM
x2_hydroxyisocaproic_plasma_neg	metabolomics_plasma_neg		text	2-HYDROXYISOCAPROIC		uM
x2_hydroxyisovaleric_plasma_neg	metabolomics_plasma_neg		text	2-HYDROXYISOVALERIC		uM
x2_hydroxyphenylacetic_plasma_neg	metabolomics_plasma_neg		text	2-HYDROXYPHENYLACETIC		uM
x2_hydroxysebacic_plasma_neg	metabolomics_plasma_neg		text	2-HYDROXYSEBACIC		uM
x2_methylbutyrylglycine_plasma_neg	metabolomics_plasma_neg		text	2-METHYLBUTYRYLGLYCINE		uM
x2_methylcitric_plasma_neg	metabolomics_plasma_neg		text	2-METHYLCITRIC		uM
x2_octenedioic_plasma_neg	metabolomics_plasma_neg		text	2-OCTENEDIOIC		uM
x2_oxobutyric_acetoacetic_p2p_plasma_neg	metabolomics_plasma_neg		text	2-OXOBUTYRIC+ACETOACETIC_P2P		uM
x2_oxoglutaric_plasma_neg	metabolomics_plasma_neg		text	2-OXOGLUTARIC		uM
x2_oxoisocaproic_plasma_neg	metabolomics_plasma_neg		text	2-OXOISOCAPROIC		uM
x2_oxoisovaleric_2_methylacetoacetic_plasma_neg	metabolomics_plasma_neg		text	2-OXOISOVALERIC+2-METHYLACETOACETIC		uM
x2_oxoisovaleric_plasma_neg	metabolomics_plasma_neg		text	2-OXOISOVALERIC		uM
x3_3_meo_4_oh_phenyllactic_plasma_neg	metabolomics_plasma_neg		text	3-(3-MEO-4-OH)PHENYLLACTIC		uM
x3_4_dihydroxymandelic_2_plasma_neg	metabolomics_plasma_neg		text	3,4-DIHYDROXYMANDELIC-2		uM
x3_4_dihydroxyphenylacetic_plasma_neg	metabolomics_plasma_neg		text	3-4-DIHYDROXYPHENYLACETIC		uM
x3_hydroxy_2_methylbutyric_plasma_neg	metabolomics_plasma_neg		text	3-HYDROXY-2-METHYLBUTYRIC		uM
x3_hydroxy_3_methylglutaric_plasma_neg	metabolomics_plasma_neg		text	3-HYDROXY-3-METHYLGLUTARIC		uM
x3_hydroxyadipic_lactone_plasma_neg	metabolomics_plasma_neg		text	3-HYDROXYADIPIC_LACTONE		uM
x3_hydroxyadipic_plasma_neg	metabolomics_plasma_neg		text	3-HYDROXYADIPIC		uM
x3_hydroxybutyric_plasma_neg	metabolomics_plasma_neg		text	3-HYDROXYBUTYRIC		uM
x3_hydroxydecanedioic_plasma_neg	metabolomics_plasma_neg		text	3-HYDROXYDECANEDIOIC		uM
x3_hydroxyglutaric_plasma_neg	metabolomics_plasma_neg		text	3-HYDROXYGLUTARIC		uM
x3_hydroxyisobutyric_plasma_neg	metabolomics_plasma_neg		text	3-HYDROXYISOBUTYRIC		uM
x3_hydroxyisovaleric_plasma_neg	metabolomics_plasma_neg		text	3-HYDROXYISOVALERIC		uM
x3_hydroxypropionic_plasma_neg	metabolomics_plasma_neg		text	3-HYDROXYPROPIONIC		uM
x3_hydroxysuberic_plasma_neg	metabolomics_plasma_neg		text	3-HYDROXYSUBERIC		uM
x3_methyl_2_oxovaleric_plasma_neg	metabolomics_plasma_neg		text	3-METHYL-2-OXOVALERIC		uM
x3_methyladipic_plasma_neg	metabolomics_plasma_neg		text	3-METHYLADIPIC		uM
x3_methylcrotonylglycine_plasma_neg	metabolomics_plasma_neg		text	3-METHYLCROTONYLGLYCINE		uM
x3_methylglutaconic_plasma_neg	metabolomics_plasma_neg		text	3-METHYLGLUTACONIC		uM
x3_methylglutaric_plasma_neg	metabolomics_plasma_neg		text	3-METHYLGLUTARIC		uM
x4_hydroxycyclohexylacetic_plasma_neg	metabolomics_plasma_neg		text	4-HYDROXYCYCLOHEXYLACETIC		uM
x4_hydroxyhippuric_plasma_neg	metabolomics_plasma_neg		text	4-HYDROXYHIPPURIC		uM
x4_hydroxyisovaleric_plasma_neg	metabolomics_plasma_neg		text	4-HYDROXYISOVALERIC		uM
x4_hydroxyphenylacetic_plasma_neg	metabolomics_plasma_neg		text	4-HYDROXYPHENYLACETIC		uM
x4_hydroxyphenyllactic_plasma_neg	metabolomics_plasma_neg		text	4-HYDROXYPHENYLLACTIC		uM
x4_hydroxyphenylpyruvic_plasma_neg	metabolomics_plasma_neg		text	4-HYDROXYPHENYLPYRUVIC		uM
x4_pyridoxic_plasma_neg	metabolomics_plasma_neg		text	4-PYRIDOXIC		uM
x5_hydroxyhexanoic_plasma_neg	metabolomics_plasma_neg		text	5-HYDROXYHEXANOIC		uM
x5_hydroxyindole_2_carboxylic_plasma_neg	metabolomics_plasma_neg		text	5-HYDROXYINDOLE-2-CARBOXYLIC		uM
x5_hydroxyindoleacetic_plasma_neg	metabolomics_plasma_neg		text	5-HYDROXYINDOLEACETIC		uM
x5_oxoproline_1_plasma_neg	metabolomics_plasma_neg		text	5-OXOPROLINE-1		uM
x7_hydroxyoctanoic_plasma_neg	metabolomics_plasma_neg		text	7-HYDROXYOCTANOIC		uM
xanthurenic_plasma_neg	metabolomics_plasma_neg		text	XANTHURENIC		uM
test_id_urine_neg	metabolomics_urine_neg		text	Test ID
aconitic_urine_neg	metabolomics_urine_neg		text	ACONITIC		mmol/mol creat
adipic_urine_neg	metabolomics_urine_neg		text	ADIPIC		mmol/mol creat
aldohexose_urine_neg	metabolomics_urine_neg		text	ALDOHEXOSE		mmol/mol creat
aldopentose_urine_neg	metabolomics_urine_neg		text	ALDOPENTOSE		mmol/mol creat
allantoin_urine_neg	metabolomics_urine_neg		text	ALLANTOIN		mmol/mol creat
alpha_lactose_maltose_sucrose_urine_neg	metabolomics_urine_neg		text	ALPHA-LACTOSE_MALTOSE_SUCROSE		mmol/mol creat
anserine_urine_neg	metabolomics_urine_neg		text	ANSERINE		mmol/mol creat
ascorbic_2_sulfate_urine_neg	metabolomics_urine_neg		text	ASCORBIC-2-SULFATE		mmol/mol creat
ascorbic_urine_neg	metabolomics_urine_neg		text	ASCORBIC		mmol/mol creat
asym_dimethylarginine_urine_neg	metabolomics_urine_neg		text	ASYM-DIMETHYLARGININE		mmol/mol creat
azelaic_urine_neg	metabolomics_urine_neg		text	AZELAIC		mmol/mol creat
benzoic_urine_neg	metabolomics_urine_neg		text	BENZOIC		mmol/mol creat
butyrylglycine_urine_neg	metabolomics_urine_neg		text	BUTYRYLGLYCINE		mmol/mol creat
c5_sugar_alcohol_urine_neg	metabolomics_urine_neg		text	C5_SUGAR_ALCOHOL		mmol/mol creat
c6_sugar_alcohol_urine_neg	metabolomics_urine_neg		text	C6_SUGAR_ALCOHOL		mmol/mol creat
cinnamoylglycine_trans_urine_neg	metabolomics_urine_neg		text	CINNAMOYLGLYCINE-TRANS		mmol/mol creat
citric_urine_neg	metabolomics_urine_neg		text	CITRIC		mmol/mol creat
creatinine_urine_neg	metabolomics_urine_neg		text	CREATININE neg		mM
decanoylglycine_urine_neg	metabolomics_urine_neg		text	DECANOYLGLYCINE		mmol/mol creat
dehydroascorbic_hydrate_urine_neg	metabolomics_urine_neg		text	DEHYDROASCORBIC_HYDRATE		mmol/mol creat
dehydroascorbic_monomer_urine_neg	metabolomics_urine_neg		text	DEHYDROASCORBIC_MONOMER		mmol/mol creat
deoxyribose_hco2_1_urine_neg	metabolomics_urine_neg		text	DEOXYRIBOSE_HCO2-1		mmol/mol creat
dodecanedioic_urine_neg	metabolomics_urine_neg		text	DODECANEDIOIC		mmol/mol creat
ethylmalonic_urine_neg	metabolomics_urine_neg		text	ETHYLMALONIC		mmol/mol creat
fumaric_urine_neg	metabolomics_urine_neg		text	FUMARIC		mmol/mol creat
furan_2_5_dicarboxylic_urine_neg	metabolomics_urine_neg		text	FURAN-2-5-DICARBOXYLIC		mmol/mol creat
glucuronic_urine_neg	metabolomics_urine_neg		text	GLUCURONIC		mmol/mol creat
glutaconic_urine_neg	metabolomics_urine_neg		text	GLUTACONIC		mmol/mol creat
glutaric_urine_neg	metabolomics_urine_neg		text	GLUTARIC		mmol/mol creat
glyceric_urine_neg	metabolomics_urine_neg		text	GLYCERIC		mmol/mol creat
glycochenodeoxycholic_urine_neg	metabolomics_urine_neg		text	GLYCOCHENODEOXYCHOLIC		mmol/mol creat
glycocholic_urine_neg	metabolomics_urine_neg		text	GLYCOCHOLIC		mmol/mol creat
glycodeoxycholic_urine_neg	metabolomics_urine_neg		text	GLYCODEOXYCHOLIC		mmol/mol creat
glycolic_urine_neg	metabolomics_urine_neg		text	GLYCOLIC		mmol/mol creat
heptanoylglycine_urine_neg	metabolomics_urine_neg		text	HEPTANOYLGLYCINE		mmol/mol creat
hexanoylglycine_urine_neg	metabolomics_urine_neg		text	HEXANOYLGLYCINE		mmol/mol creat
hexoses_urine_neg	metabolomics_urine_neg		text	HEXOSES		mmol/mol creat
hippuric_urine_neg	metabolomics_urine_neg		text	HIPPURIC		mmol/mol creat
homogentisic_urine_neg	metabolomics_urine_neg		text	HOMOGENTISIC		mmol/mol creat
homovanillic_urine_neg	metabolomics_urine_neg		text	HOMOVANILLIC		mmol/mol creat
indole_3_acetic_urine_neg	metabolomics_urine_neg		text	INDOLE-3-ACETIC		mmol/mol creat
indole_3_pyruvic_urine_neg	metabolomics_urine_neg		text	INDOLE-3-PYRUVIC		mmol/mol creat
indolelactic_urine_neg	metabolomics_urine_neg		text	INDOLELACTIC		mmol/mol creat
indoxyl_beta_glucuronide_urine_neg	metabolomics_urine_neg		text	INDOXYL-BETA-GLUCURONIDE		mmol/mol creat
isobutyrylglycine_urine_neg	metabolomics_urine_neg		text	ISOBUTYRYLGLYCINE		mmol/mol creat
isocitric_urine_neg	metabolomics_urine_neg		text	ISOCITRIC		mmol/mol creat
isovalerylglycine_urine_neg	metabolomics_urine_neg		text	ISOVALERYLGLYCINE		mmol/mol creat
kynurenic_urine_neg	metabolomics_urine_neg		text	KYNURENIC		mmol/mol creat
lactic_urine_neg	metabolomics_urine_neg		text	LACTIC		mmol/mol creat
maleic_urine_neg	metabolomics_urine_neg		text	MALEIC		mmol/mol creat
malic_urine_neg	metabolomics_urine_neg		text	MALIC		mmol/mol creat
malonic_urine_neg	metabolomics_urine_neg		text	MALONIC		mmol/mol creat
methylmalonic_urine_neg	metabolomics_urine_neg		text	METHYLMALONIC		mmol/mol creat
methylsuccinic_urine_neg	metabolomics_urine_neg		text	METHYLSUCCINIC		mmol/mol creat
mevalonic_2_urine_neg	metabolomics_urine_neg		text	MEVALONIC-2		mmol/mol creat
mevalonolactone_urine_neg	metabolomics_urine_neg		text	MEVALONOLACTONE		mmol/mol creat
mhpg_sulfate_urine_neg	metabolomics_urine_neg		text	MHPG-SULFATE		mmol/mol creat
myo_inositol_urine_neg	metabolomics_urine_neg		text	MYO-INOSITOL		mmol/mol creat
n_acetyl_aspartic_1_urine_neg	metabolomics_urine_neg		text	N-ACETYL-ASPARTIC-1		mmol/mol creat
n_acetyl_tyrosine_urine_neg	metabolomics_urine_neg		text	N-ACETYL-TYROSINE		mmol/mol creat
n_acetylneuraminic_urine_neg	metabolomics_urine_neg		text	N-ACETYLNEURAMINIC		mmol/mol creat
nonanoylglycine_urine_neg	metabolomics_urine_neg		text	NONANOYLGLYCINE		mmol/mol creat
octanoylglycine_urine_neg	metabolomics_urine_neg		text	OCTANOYLGLYCINE		mmol/mol creat
orotic_acid_urine_neg	metabolomics_urine_neg		text	OROTIC ACID		mmol/mol creat
orotidine_urine_neg	metabolomics_urine_neg		text	OROTIDINE		mmol/mol creat
oxalic_urine_neg	metabolomics_urine_neg		text	OXALIC		mmol/mol creat
p_acetamidophenylglucuronide_urine_neg	metabolomics_urine_neg		text	P-ACETAMIDOPHENYLGLUCURONIDE		mmol/mol creat
pantothenic_urine_neg	metabolomics_urine_neg		text	PANTOTHENIC		mmol/mol creat
phenylacetic_urine_neg	metabolomics_urine_neg		text	PHENYLACETIC		mmol/mol creat
phenyllactic_urine_neg	metabolomics_urine_neg		text	PHENYLLACTIC		mmol/mol creat
phenylpyruvic_urine_neg	metabolomics_urine_neg		text	PHENYLPYRUVIC		mmol/mol creat
pimelic_urine_neg	metabolomics_urine_neg		text	PIMELIC		mmol/mol creat
pregnolone_3_sulfate_urine_neg	metabolomics_urine_neg		text	PREGNOLONE-3-SULFATE		mmol/mol creat
propionylglycine_urine_neg	metabolomics_urine_neg		text	PROPIONYLGLYCINE		mmol/mol creat
pyruvic_urine_neg	metabolomics_urine_neg		text	PYRUVIC		mmol/mol creat
quinolinic_1_urine_neg	metabolomics_urine_neg		text	QUINOLINIC-1		mmol/mol creat
riboflavin_urine_neg	metabolomics_urine_neg		text	RIBOFLAVIN		mmol/mol creat
sebacic_urine_neg	metabolomics_urine_neg		text	SEBACIC		mmol/mol creat
suberic_urine_neg	metabolomics_urine_neg		text	SUBERIC		mmol/mol creat
suberylglycine_urine_neg	metabolomics_urine_neg		text	SUBERYLGLYCINE		mmol/mol creat
succinic_urine_neg	metabolomics_urine_neg		text	SUCCINIC		mmol/mol creat
sulfocysteine_urine_neg	metabolomics_urine_neg		text	SULFOCYSTEINE		mmol/mol creat
taurochenodeoxycholic_urine_neg	metabolomics_urine_neg		text	TAUROCHENODEOXYCHOLIC		mmol/mol creat
taurocholic_urine_neg	metabolomics_urine_neg		text	TAUROCHOLIC		mmol/mol creat
taurodeoxycholic_urine_neg	metabolomics_urine_neg		text	TAURODEOXYCHOLIC		mmol/mol creat
tetradecanedioic_urine_neg	metabolomics_urine_neg		text	TETRADECANEDIOIC		mmol/mol creat
tiglylglycine_urine_neg	metabolomics_urine_neg		text	TIGLYLGLYCINE		mmol/mol creat
tridecanedioic_urine_neg	metabolomics_urine_neg		text	TRIDECANEDIOIC		mmol/mol creat
undecanedioic_urine_neg	metabolomics_urine_neg		text	UNDECANEDIOIC		mmol/mol creat
uracil_urine_neg	metabolomics_urine_neg		text	URACIL		mmol/mol creat
uric_urine_neg	metabolomics_urine_neg		text	URIC		mmol/mol creat
valerylglycine_urine_neg	metabolomics_urine_neg		text	VALERYLGLYCINE		mmol/mol creat
vanylglycol_urine_neg	metabolomics_urine_neg		text	VANYLGLYCOL		mmol/mol creat
vanylmandelic_urine_neg	metabolomics_urine_neg		text	VANYLMANDELIC		mmol/mol creat
x2_decenedioic_urine_neg	metabolomics_urine_neg		text	2-DECENEDIOIC		mmol/mol creat
x2_ethyl_3_hydroxypropionic_urine_neg	metabolomics_urine_neg		text	2-ETHYL-3-HYDROXYPROPIONIC		mmol/mol creat
x2_hydroxy_3_methylvaleric_1_urine_neg	metabolomics_urine_neg		text	2-HYDROXY-3-METHYLVALERIC-1		mmol/mol creat
x2_hydroxyadipic_urine_neg	metabolomics_urine_neg		text	2-HYDROXYADIPIC		mmol/mol creat
x2_hydroxybutyric_urine_neg	metabolomics_urine_neg		text	2-HYDROXYBUTYRIC		mmol/mol creat
x2_hydroxyglutaric_urine_neg	metabolomics_urine_neg		text	2-HYDROXYGLUTARIC		mmol/mol creat
x2_hydroxyisocaproic_urine_neg	metabolomics_urine_neg		text	2-HYDROXYISOCAPROIC		mmol/mol creat
x2_hydroxyisovaleric_urine_neg	metabolomics_urine_neg		text	2-HYDROXYISOVALERIC		mmol/mol creat
x2_hydroxyphenylacetic_urine_neg	metabolomics_urine_neg		text	2-HYDROXYPHENYLACETIC		mmol/mol creat
x2_hydroxysebacic_urine_neg	metabolomics_urine_neg		text	2-HYDROXYSEBACIC		mmol/mol creat
x2_methylbutyrylglycine_urine_neg	metabolomics_urine_neg		text	2-METHYLBUTYRYLGLYCINE		mmol/mol creat
x2_methylcitric_urine_neg	metabolomics_urine_neg		text	2-METHYLCITRIC		mmol/mol creat
x2_octenedioic_urine_neg	metabolomics_urine_neg		text	2-OCTENEDIOIC		mmol/mol creat
x2_oxobutyric_acetoacetic_p2p_urine_neg	metabolomics_urine_neg		text	2-OXOBUTYRIC+ACETOACETIC_P2P		mmol/mol creat
x2_oxoglutaric_urine_neg	metabolomics_urine_neg		text	2-OXOGLUTARIC		mmol/mol creat
x2_oxoisocaproic_urine_neg	metabolomics_urine_neg		text	2-OXOISOCAPROIC		mmol/mol creat
x2_oxoisovaleric_2_methylacetoacetic_urine_neg	metabolomics_urine_neg		text	2-OXOISOVALERIC+2-METHYLACETOACETIC		mmol/mol creat
x2_oxoisovaleric_urine_neg	metabolomics_urine_neg		text	2-OXOISOVALERIC		mmol/mol creat
x3_3_meo_4_oh_phenyllactic_urine_neg	metabolomics_urine_neg		text	3-(3-MEO-4-OH)PHENYLLACTIC		mmol/mol creat
x3_4_dihydroxymandelic_2_urine_neg	metabolomics_urine_neg		text	3,4-DIHYDROXYMANDELIC-2		mmol/mol creat
x3_4_dihydroxyphenylacetic_urine_neg	metabolomics_urine_neg		text	3-4-DIHYDROXYPHENYLACETIC		mmol/mol creat
x3_hydroxy_2_methylbutyric_urine_neg	metabolomics_urine_neg		text	3-HYDROXY-2-METHYLBUTYRIC		mmol/mol creat
x3_hydroxy_3_methylglutaric_urine_neg	metabolomics_urine_neg		text	3-HYDROXY-3-METHYLGLUTARIC		mmol/mol creat
x3_hydroxyadipic_lactone_urine_neg	metabolomics_urine_neg		text	3-HYDROXYADIPIC_LACTONE		mmol/mol creat
x3_hydroxyadipic_urine_neg	metabolomics_urine_neg		text	3-HYDROXYADIPIC		mmol/mol creat
x3_hydroxybutyric_urine_neg	metabolomics_urine_neg		text	3-HYDROXYBUTYRIC		mmol/mol creat
x3_hydroxydecanedioic_urine_neg	metabolomics_urine_neg		text	3-HYDROXYDECANEDIOIC		mmol/mol creat
x3_hydroxyglutaric_urine_neg	metabolomics_urine_neg		text	3-HYDROXYGLUTARIC		mmol/mol creat
x3_hydroxyisobutyric_urine_neg	metabolomics_urine_neg		text	3-HYDROXYISOBUTYRIC		mmol/mol creat
x3_hydroxyisovaleric_urine_neg	metabolomics_urine_neg		text	3-HYDROXYISOVALERIC		mmol/mol creat
x3_hydroxypropionic_urine_neg	metabolomics_urine_neg		text	3-HYDROXYPROPIONIC		mmol/mol creat
x3_hydroxysuberic_urine_neg	metabolomics_urine_neg		text	3-HYDROXYSUBERIC		mmol/mol creat
x3_methyl_2_oxovaleric_urine_neg	metabolomics_urine_neg		text	3-METHYL-2-OXOVALERIC		mmol/mol creat
x3_methyladipic_urine_neg	metabolomics_urine_neg		text	3-METHYLADIPIC		mmol/mol creat
x3_methylcrotonylglycine_urine_neg	metabolomics_urine_neg		text	3-METHYLCROTONYLGLYCINE		mmol/mol creat
x3_methylglutaconic_urine_neg	metabolomics_urine_neg		text	3-METHYLGLUTACONIC		mmol/mol creat
x3_methylglutaric_urine_neg	metabolomics_urine_neg		text	3-METHYLGLUTARIC		mmol/mol creat
x4_hydroxycyclohexylacetic_urine_neg	metabolomics_urine_neg		text	4-HYDROXYCYCLOHEXYLACETIC		mmol/mol creat
x4_hydroxyhippuric_urine_neg	metabolomics_urine_neg		text	4-HYDROXYHIPPURIC		mmol/mol creat
x4_hydroxyisovaleric_urine_neg	metabolomics_urine_neg		text	4-HYDROXYISOVALERIC		mmol/mol creat
x4_hydroxyphenylacetic_urine_neg	metabolomics_urine_neg		text	4-HYDROXYPHENYLACETIC		mmol/mol creat
x4_hydroxyphenyllactic_urine_neg	metabolomics_urine_neg		text	4-HYDROXYPHENYLLACTIC		mmol/mol creat
x4_hydroxyphenylpyruvic_urine_neg	metabolomics_urine_neg		text	4-HYDROXYPHENYLPYRUVIC		mmol/mol creat
x4_pyridoxic_urine_neg	metabolomics_urine_neg		text	4-PYRIDOXIC		mmol/mol creat
x5_hydroxyhexanoic_urine_neg	metabolomics_urine_neg		text	5-HYDROXYHEXANOIC		mmol/mol creat
x5_hydroxyindole_2_carboxylic_urine_neg	metabolomics_urine_neg		text	5-HYDROXYINDOLE-2-CARBOXYLIC		mmol/mol creat
x5_hydroxyindoleacetic_urine_neg	metabolomics_urine_neg		text	5-HYDROXYINDOLEACETIC		mmol/mol creat
x5_oxoproline_1_urine_neg	metabolomics_urine_neg		text	5-OXOPROLINE-1		mmol/mol creat
x7_hydroxyoctanoic_urine_neg	metabolomics_urine_neg		text	7-HYDROXYOCTANOIC		mmol/mol creat
xanthurenic_urine_neg	metabolomics_urine_neg		text	XANTHURENIC		mmol/mol creat
