# Supplementary material for: Identification of pathognomonic purine synthesis biomarkers by metabolomic profiling of adolescents with obesity and type 2 diabetes
Source: PLoS One. 2020 Jun 26;15(6):e0234970. doi: 10.1371/journal.pone.0234970 (PMC7319336; doi:10.1371/journal.pone.0234970)
Supplement: S2 Data — (XLSX) [file pone.0234970.s012.xlsx]

## Sheet: Type2DiabetesInAdole_DATA_2019-
deidentified_code	age	gender	race___1	race___2	race___3	race___4	race___5	race___6	ethnicity___1	ethnicity___2	weight	height	bmi	bmi_percentile	zscore	diab_duration	metformin_dose	insulin_dose	gestational_diabetes	maternal_obesity	fast_glucose	fast_insulin	cpeptide	homa_ir	bun	creatinine	uma	hba1c	ast	alt	total_cholesterol	trig	hdl	ldl	egfr	test_id_plasma_pos	acetylcarnitine_plasma_pos	acetylcholine_1_plasma_pos	adenine_plasma_pos	adenosine_plasma_pos	aicariboside_plasma_pos	alanine_plasma_pos	allo_delta_hydroxylysine_1_plasma_pos	alpha_aminoadipic_acid_1_plasma_pos	alpha_aminobutyric_1_plasma_pos	alpha_tocopherol_1_plasma_pos	arginine_1_plasma_pos	asparagine_1_plasma_pos	aspartic_acid_plasma_pos
D01	17y 4mo	2	1	0	0	0	0	0	1	0	97.8	157.3	39.53	98.89	2.29	25 mo	none	120 U/day	1	1	200	31.7	2.78	15.65	12	0.5	10	11.4	76	90	190	176	31	123.8	129.93	PLASMA_01	8.288				4	662	0.66		86.2		46.4	46.6	103
D02	16y 2mo	1	0	0	0	0	0	1	1	0	124.3	179.6	38.54	99.59	2.64	8 mo	850 mg daily	n/a	1	1	162	29	4.17	11.6	10	0.71	14	11.1	121	239	152	199	38	74.2	104.47
D03	16y 0mo	1	0	1	0	0	0	0	0	1	129	179.4	40.08	99.67	2.72	12 mo	1000 mg daily	239 units	2	3	566	10	2.24	13.98	11	0.66	8	5.4	45	34	170	115	34	113	112.261	PLASMA_02	10.46	0.0597			4	740	0.568		248		25.9	37.2	103
D04	14y 10mo	2	0	0	0	0	0	1	1	0	76.9	155	32.01	97.89	2.03	4 mo	none	none	1	2	156	14	3.55	5.39	6	0.57	19.6	8.8	18	27	146	89	51	77.2	112.307
D05	16y 3mo	1	0	0	0	0	0	1	1	0	111.4	166.2	40.33	99.69	2.74	13 mo	1000 mg BID	115 units/day	2	1	155 (on insulin)	11 (on insulin)	2.32	4.21	13	0.74	13	7.8	30	39	163	290	34	71	92.76
D06	13y 4 mo	1	1	0	0	0	0	0	1	0	97.4	161.8	37.21	99.49	2.57	1 mo	none	none	2	1	107	38	4.84	10.04	12	0.6	206	7.3	47	55	256	169	46	176.2	111.37	PLASMA_03	14.34	0.0274			2	837	0.695		152		51.4	15	136
D07	15y 5 mo	2	0	0	0	0	0	1	1	0	80.2	146.9	37.16	98.99	2.31	17 mo	2000 mg daily	none	3	2	136	25	3.52	8.4	10	0.41	3.1	8.1	47	68	200	267	51	95.6	147.98
D08	17y 1mo	1	0	0	0	0	0	1	1	0	147.7	204	35.5	99	2.44	4 mo	500 mg daily	none	2	1	123	50	6.77	15.19	13	0.84	24	6.9	134	176	222	310	23	137	98.33	PLASMA_04	5.776	0.0239			4	757	0.465		49.2		34.7	85.2	147
D09	16y 5 mo	1	0	0	0	0	0	1	1	0	131.2	185.7	38	99.6	2.62	8 mo	500 mg daily	none	1	2	110	38	4.45	10.32	9	0.76	15.5	5.4	22	35	154	194	28	87.2	100.91
D10	14y 5 mo	1	0	0	0	1	0	0	1	0	133.8	191.4	36.5	99.4	2.53	10 mo	1000 mg BID	121 units/day	1	1	219 (on insulin)	31 (on insulin)	3.21	37.61	11	0.62	27.1	11	31	54	123	69	39	70.2	127.5	PLASMA_05	7.723	0.0467			7	984	0.623		148		85.1	75.2	107
D11	15y 1 mo	2	0	0	1	0	0	0	0	1	90.6	161.8	34.6	98.6	2.19	24 mo	500 mg BID	none	1	1	172	31	4.18	13.17	15	0.65	268	6.8	32	39	231	155	49	151	102.81	PLASMA_06	15.05	0.0474			4	950	0.462		151		40.2	44.7	149
D13	14y 1 mo	1	0	0	0	0	0	1	1	0	115.6	153	44.38	99.8	2.93	13 mo	1000 mg BID	none	1	1	194	99	8.91	47.42	10	0.52	92.2	7.8	114	179	198	272	28	115.6	121.52
D14	13y 0 mo	1	0	0	0	0	0	1	1	0	84	171.3	28.63	98	2.05	16 mo	1000 mg BID	30 units/day	1	1	286 (on insulin)	Not done as patient on insulin	1.58		17	0.57	18	12.4	17	34	218	137	45	146	124.12	PLASMA_07	9.276				5	847	0.726		148		64.9	64.5	144
D15	15y 1 mo	1	0	0	0	0	0	1	1	0	95.6	168	33.87	99	2.36	26 mo	500 mg BID	n/a	1	1	167	50	5.15	20.62	9	0.48	11.9	7.9	59	16	165	248	28	87.4	144.55	PLASMA_08	8.141				5	1080	0.501		83.9		42.9	47.4	127
D16	16y 2 mo	2	0	0	0	0	0	1	1	0	82.8	165.2	30.34	96.29	1.79	24 mo	1000 mg BID	n/a	2	1	123	31	3.21	9.41	9	0.54	0.5	5.5	21	29	132	107	32	79	126.35	PLASMA_09	5.881	0.0386		0.025	2	1130	0.434		174		56.4	46.7	136
D17	16y 8 mo	1	0	1	0	0	0	0	0	1	184.6	188.5	51.95	99.92	3.16	1 mo	1000 mg daily	none	2	1	144	104	7.29	36.98	8	0.67	23.7	7.1	44	35	204	125	38	141	116.2
D18	18y 0mo	2	0	0	0	0	0	1	1	0	76.3	155.4	31.6	96.1	1.76	16 mo	500 mg daily	0.3 U/kg/day	2	1	164	50 - on insulin	2.7		9	0.46	7.2	8	26	33	188	124	38	125	139.52	PLASMA_10	10.58				5	767	0.442		91.8		52.7	19.7	95.4
D19	19y 7mo	1	0	0	0	0	0	1	1	0	143.3	174.4	47.11	99.87	3	12mo	none	198 units	2	1	121	69 - on insulin	8.67		12	0.68	49.8	11.1	108	209	142	366	32	36.8	105.92
D20	14y 11mo	2	0	0	0	1	0	1	1	0	118.9	167.1	42.58	100	2.57	1mo	500 mg BID	66 units/day	1	2	128	27 (on insulin)	3.25		11	0.47	57.7	8.9	65	123	127	89	32	77.2	146.84	PLASMA_11	8.707	0.00373			4	625	0.565		64.2		37.3	63.5	86.3
D21	13y 10mo	1	0	0	0	0	0	1	1	0	93	179	29.03	97.82	2.02	1 mo	500 mg daily	73 units daily	3	1	143	39 (on insuliin)	5.91		11	0.69	9.6	8.9	28	45	126	68	34	78.4	107.14
D22	18y 8mo	1	0	0	0	0	1	0	0	1	137.3	173.5	45.61	99.87	3	5mo	1000 mg BID	86 units	1	2	204	42 (on insulin)	3.01		10	0.72	40.8	10.2	57	55	145	116	32	89.8	99.52	PLASMA_12	9.387	0.0571			2	515	0.429	0.917	56.7		26	44.5	93.5
D23	15y 9mo	1	0	0	1	0	0	1	1	0	134.5	166.8	48.34	99.86	2.99	10 mo	500 mg BID	n/a	3	1	131	30.4	6.23	9.83	14	0.86	7983.3	6.5	20	37	244	349	36	138.2	80.1
D24	14 y 6mo	2	0	0	0	1	0	1	1	0	61.7	148.7	27.9	0.9526	1.66	7 mo	1500 mg daily	n/a	2	1	249	17	2.22	10.45	8	0.45	8	8.3	23	35	139	99	59	60.2	136.47
D25	15y 5 mo	1	0	0	1	0	0	1	1	0	91.3	173.5	30.33	98	2.03	25 mo	1000 mg BID	20+	2	1	236	6 (on insulin)	2.95		15	0.83	43.7	>14	18	34	204	63	59	132.4	86.33	PLASMA_13	8.099	0.00121			6	473	0.43		86.6		33.5	67.5	117
D26	19y 5mo	2	0	0	0	0	0	1	1	0	123.3	164	45.8	99	2.34	5mo	1000 mg BID	n/a	2	2	92	31	5.25	7.04	11	0.7	7.2	<4	35	44	190	126	35	129.8	96.76	PLASMA_14	10.31			0.209	3	710	0.587		55.3		66.8	73.9	103
D27	15y 0mo	2	0	0	0	0	0	1	1	0	88.9	156.5	36.3	0.99	2.3	1mo	500 mg daily	64 U/day = 0.7 u/kg/day	1	1	232	66	7.79		9	0.57	55.2	8.3	31	26	132	124	30	77.2	113.39
D28	17y 9 mo	2	0	0	0	0	0	1	1	0	95.5	167.8	33.9	98	1.96	1mo	1000 mg BID	64U	2	1	240	23	5.26		13	0.72	7.2	13.1	54	72	169	113	30	116.4	96.252	PLASMA_15	6.875	0.00308			7	705	0.503		150		42.8	44.9	118
D29	14y 0mo	1	0	0	0	0	0	1	1	0	141.8	174.9	46.36	1	2.9	7mo	500 mg BID	n/a	2	2	120	28	3.37	8.3	11	0.81	25.5	6.4	29	45	124	90	39	67	89.18
D30	17y 5 mo	1	1	0	0	0	0	1	1	0	122.2	188.8	34.28	1	2.8	1 mo	500 mg day	n/a	1	1	104	15	2.52	3.85	14	0.77	7.4	5.1	55	31	167	69	41	112	101.27
D31	15y 3mo	1	0	0	0	0	0	1	1	0	124.8	152	54.02	0.999	3.08	23 mo	none	105 U/day	1	3	167	39 (on linsulin)	2.73		10	0.55	35.3	11.3	52	90	271	209	47	182	114.14
H01	16y 9mo	1	1	0	0	0	0	0	1	0	60.8	166.5	21.9	61	0.27	n/a	n/a	n/a	2	1	91	20	2.55	4.49	8	0.69	<6	4.9	26	29	146	73	47	84	99.66	PLASMA_31	8.379	0.0577			3	567	0.65		66.6		33.5	23.9	154
H02	16y 9mo	2	1	0	0	0	0	0	0	1	48.7	163.3	18.26	15.27	-1.03	n/a	n/a	n/a	2	2	89	7	1.31	1.54	9	0.7	<6	5.4	23	24	175	75	63	97	96.35
H03	17y 5 mo	1	1	0	0	0	0	0	0	1	75	175	24.5	80	0.86	n/a	n/a	n/a	2	2	83	9	1.84	1.84	10	0.75	10	4.8	44	61 (repeat requested; not done)	143	46	41	93	96.37
H04	13y 0mo	2	0	0	0	0	0	1	1	0	47.8	147.4	22	82	0.9	n/a	n/a	n/a	2	2	92	13	1.89	2.95	7	0.51	14	5.2	28	17	203	56	63	129	119.36
H05	13y 3mo	2	0	0	0	0	0	1	1	0	44.9	150.8	19.74	61.3	0.28	n/a	n/a	n/a	4	1	90	15	2.25	3.33	4	0.51	13	4.9	22	14	190	113	74	93	122.12
H07	16y 2 mo	2	0	0	0	0	0	1	1	0	45.4	150	20.18	45.5	-0.12	n/a	n/a	n/a	2	2	91	7	1.55	1.57	8	0.56	<7.2	5.3	18	27	154	157	48	75	110.63	PLASMA_32	6.594				3	959	0.358		64.5		47.9	29.4	99.4
H08	16y 6mo	2	1	0	0	0	0	0	0	1	59.7	172	20.2	43	-0.17	n/a	n/a	n/a	2	2	98	6	1.39	1.45	13	0.66	<7.2	5.6	21	26	166	59	64	90	107.63
H09	13y 4mo	2	1	0	0	0	0	1	1	0	47.5	153	20.3	66.7	0.43	n/a	n/a	n/a	2	1	84	15	1.65	3.11	10	0.63	18.8	5.2	31	22	176	55	78	87	100.3
H10	14y 6mo	1	1	0	0	0	0	0	1	0	50	160.2	19.5	50	-0.01	n/a	n/a	n/a	2	1	87	13	1.66	2.79	12	0.53	13.8	5	31	25	107	56	51	45	124.84	PLASMA_33	4.599	0.012			10	719	0.842		11.8		34.4	100	94.7
H11	13y 11 mo	2	0	0	0	0	0	1	0	1	46.1	158	18.47	38.4	-0.31	n/a	n/a	n/a	1	2	89	18	1.95	3.96	12	0.56	<7.2	5.4	29	22	160	59	53	95.2	116.525
H12	14y 4mo	1	1	0	0	0	0	0	1	0	54.8	175	17.89	25.2	-0.65	n/a	n/a	n/a	2	1	78	3	0.47	0.58	14	0.81	10	2.1	24	19	136	34	38	91	89.23	PLASMA_34	16.61	0.0588			2	580	0.66		204		42.8	44.4	105
H13	19y 1 mo	2	0	0	0	0	0	1	1	0	59.3	151.9	27.5	83.2	0.96	n/a	n/a	n/a	2	1	95	11.2	1.49	2.63	12	0.61	<7.2	5.3	40	49	170	97	39	112	102.84	PLASMA_35	4.014				4	855	0.402		76.3		35.5	36.1	159
H14	16y 11mo	2	0	0	0	0	0	1	1	0	58.4	152	25.31	85.64	1.06	n/a	n/a	n/a	2	2	79	13	1.7	2.54	12	0.54	18.5	5.4	31	35	166	67	40	112.6	116.252
H15	18 y 3 mo	2	0	0	0	0	0	1	1	0	47.3	150.4	20.91	44.16	-0.15	n/a	n/a	n/a	2	1	89	7	1.26	1.54	11	0.71	8.5	5	31	29	177	131	32	118.8	87.486	PLASMA_36	10.01	0.00729			3	731	0.461		59.9		41.7	46.6	109
H16	15y 6 mo	1	0	1	0	0	0	0	0	1	66.7	179.8	20.6	56	0.15	n/a	n/a	n/a	2	1	84	6	0.9	1.24	15	0.79	13.9	5.1	29	25	158	51	46	101.8	94	PLASMA_37	12.14	0.0234			1	491	0.665		71		42	55.4	115
H17	14y 7 mo	1	0	0	0	0	0	1	1	0	43.9	153.4	18.66	35.98	-0.37	n/a	n/a	n/a	2	2	89	12	1.8	2.64	9	0.55	24.5	5.5	30	19	169	49	57	102.2	115.19	PLASMA_38	7.179				4	819	0.767		33.4		37.5	116	97.4
H18	17y 8mo	2	0	0	0	0	0	1	1	0	55.9	161.2	21.51	54.6	0.12	n/a	n/a	n/a	2	2	88	7	1.61	1.52	14	0.8	8.6	5.3	52	38	153	54	48	94.2	83.22	PLASMA_39	10.95	0.0581		0.318	3	823	0.355		166		60.4	75.1	122
H19	19y 1mo	1	0	0	0	0	0	1	1	0	66.3	168.4	23.38	60.7	0.26	n/a	n/a	n/a	2	2	89	7	1.09	1.54	12	0.79	<7.2	4.9	45	42	111	53	45	55.4	88.04
H20	18y 1mo	1	1	0	0	0	0	1	1	0	72.63	174.6	23.83	71.69	0.58	n/a	n/a	n/a	2	2	93	5	0.96	1.15	21	0.84	<7.2	6	39	23	200	83	64	119.4	85.85	PLASMA_40	5.259	0.0643			3	971	0.454		91.4		55.9	22.6	163
H21	18y 4 mo	1	0	1	0	0	0	0	0	1	69.8	175.1	22.8	0.59	0.22	n/a	n/a	n/a	2	2	88	6	0.8	1.3	13	0.98	<7.2	6.3*	54	36	126	40	42	76	73.792
H23	16y 11mo	2	0	0	0	0	0	1	1	0	60.2	160	23.52	76.21	0.71	n/a	n/a	n/a	2	2	91	8	1.52	1.8	8	0.83	8.2	5	32	38	151	56	49	90.8	79.614
H24	15y 3mo	2	0	0	0	0	0	1	1	0	48.8	164.7	17.99	20.9	-0.84	n/a	n/a	n/a	2	2	81	4	1.25	0.8	11	0.72	36	4.9	31	28	140	56	51	77.8	94.474	PLASMA_41	6.129	0.0378			1	508	0.519		71.8		23.8	68.2	139
H25	16y 0mo	2	0	0	0	0	0	1	1	0	47.3	144.2	22.75	74	0.64	n/a	n/a	n/a	2	1	83	5.9	1.82	1.21	11	0.53	15.3	5.6	9	16	238	143	37	172.4	112.367	PLASMA_42	7.561	0.0186	86.8		1	804	0.638		44.6		45.7	61.3	142
H26	17y 3mo	1	1	0	0	0	0	0	0	1	59	172	19.9	0.28	-0.58	n/a	n/a	n/a	2	2	92	5	1.04	1.14	16	0.98	<7.2	5	22	25	123	83	50	56.4	72.49
H27	17y 2mo	1	1	0	0	0	0	1	1	0	58.8	175.5	19.09	17	-0.94	n/a	n/a	n/a	2	2	90	6	1.65	1.33	12	0.84	<7.2	5	23	21	114	77	48	50.6	86.29	PLASMA_43	7.365	0.0656			1	674	0.586		114		39	62.1	236
H28	16y 5mo	1	0	0	0	0	0	1	1	0	60.7	168	21.51	59	0.23	n/a	n/a	n/a	2	2	87	5	1.23	1.07	13	0.8	<7.2	4.9	26	24	135	53	40	84.4	86.73
H29	18y 6mo	2	1	0	1	0	0	0	0	1	67.5	161.3	25.94	85.24	1.04	n/a	n/a	n/a	2	2	89	14	2.31	3.08	6	0.76	<7.2	4.8	23	24	122	92	35	68.6	87.65	PLASMA_44	8.16	0.0227			7	360	0.46		59.6		20.9	44.2	148
H30	13y 3mo	1	1	0	0	0	0	1	1	0	54.1	166	19.63	0.6399	0.36	n/a	n/a	n/a	3	2	93	11	1.57	2.53	13	0.88	14.5	5.2	33	21	133	113	28	82.4	77.91	PLASMA_45	8.965	0.0326			2	480	0.509		96.8		37.7	37.8	194
H33			0	0	0	0	0	0	0	0
H34			0	0	0	0	0	0	0	0
N01	13y 6 mo	2	0	0	0	0	0	1	1	0	96	163	36.13	99.21	2.41	n/a	1000 mg BID (for menses)	none	2	2	78	60	7.84	11.56	9	0.5	134	5.7	49	86	177	172	30	113	134.64
N02	14y 6mo	1	0	0	0	0	0	1	1	0	101.4	166	36.8	99.45	2.45	n/a	none	none	2	2	92	15	2.06	3.41	10	0.6	30	5.7	52	60	139	143	28	82	114.26
N03	17y 5 mo	1	0	1	0	0	0	0	0	1	111.6	172.6	37.46	99.5	2.57	n/a	none	none	2	2	95	12	1.65	2.81	12	1.2	14	6	37	56	151	80	34	101	66.62	PLASMA_16	16.68	0.0717			2	847	0.41		253		75.8	31.7	134
N04	15y 0mo	1	0	0	1	0	0	0	0	1	88.7	166.7	31.92	98.64	2.21	n/a	none	none	1	2	97	27	2.59	6.47	13	0.75	16	6.1	19	26	153	212	30	87	91.36	PLASMA_17	10.2	0.04			4	831	0.55	0.706	123		47.9	62.6	133
N05	17y 6 mo	2	0	0	0	0	0	1	1	0	114.9	156.4	46.97	99.39	2.5	n/a	none	none	2	2	97	24	2.18	5.75	12	0.72	16	5.9	10	11	167	121	45	98	89.71	PLASMA_18	10.71	0.0373		0.0354	4	868	0.578		92.6		79.9	53.1	130
N06	17y 11mo	2	0	0	1	0	0	0	0	1	79.3	155.2	32.9	96	1.88	n/a	1000 mg BID (for PCOS)	none	2	2	81	21	2.98	4.2	12	0.74	25	5.5	35	59	151	126	36	90	86.62	PLASMA_19	14.17	0.0259		0.0948	14	798	0.328		113		45.8	38.9	121
N07	13y 6 mo	2	1	0	0	0	0	0	0	1	114	170.8	39.08	99.45	2.54	n/a	none	none	2	1	83	14	2.54	2.87	17	0.56	9	5.6	24	27	168	95	25	124	125.97
N08	13y 7 mo	2	0	0	0	0	0	1	1	0	74	162.3	28.09	96	1.79	n/a	none	none	2	2	94	26	2.66	6.03	10	0.72	16	6.2	30	20	158	109	37	99.2	93.1
N09	15y 2 mo	2	0	0	0	0	0	1	1	0	102.5	158.5	40.8	99.37	2.49	n/a	none	none	2	1	81	164	9.13	32.8	11	0.48	6	5.6	12	11	175	121	53	98	136.38	PLASMA_20	9.429			0.0369	6	620	0.502		49.2		58	24.2	54.1
N10	14y 10 m	2	1	0	0	0	0	0	1	0	89.5	170.2	30.9	97.3	1.94	n/a	none	none	2	1	89	26	2.31	5.71	8	0.58	10	6.2	30	32	168	163	59	76	121.19
N11	17y 1mo	2	0	0	0	0	0	1	1	0	100.8	158.3	40.23	99	2.33	n/a	1500 mg daily (for PCOS)	none	1	1	67	34	3.04	5.62	9	0.76	12	5.9	35	61	216	128	33	157.4	86.02	PLASMA_21	11.54				2	665	0.39		37		26.9	60.4	109
N12	16y 4 mo	1	0	0	0	0	0	1	1	0	109	177.3	34.67	99.15	2.39	n/a	none	none	2	1	105	74	6.63	19.19	8	0.81	18	5.2	121	239	188	209	38	108	90.4	PLASMA_22	12.96	0.0444			5	804	0.621	1.05	134		43.3	51.4	136
N13	15y 1 mo	1	0	0	0	0	0	1	1	0	133.6	174.2	44.03	99.77	2.84	n/a	none	none	2	2	91	41	4.87	9.21	14	0.76	<6	5.3	55	83	176	167	30	113	94.66
N14	13y 0mo	1	0	0	0	0	1	0	0	1	111.5	163	41.97	99.68	2.73	n/a	none	none	2	2	88	27	3.4	5.87	11	0.68	12	5.5	31	23	175	113	31	121	99	PLASMA_23	14	0.0512			6	1110	0.625	0.436	69.9		51.7	21.9	230
N15	15y 4 mo	1	0	0	0	0	0	1	1	0	131.6	179.8	40.7	99.7	2.73	n/a	none	none	2	1	101	38	4.9	9.48	12	0.86	26	5.3	28	43	206	380	35	95	86.34	PLASMA_24	13.16	0.0505		0.0243	4	1230	0.665	0.495	271		48.3	40.8	170
N16	14y 8 mo	1	0	0	1	0	0	0	1	0	97.4	170	33.7	99	2.35	n/a	none	none	2	2	74	27.4	3.68	4.93	18	0.78	1	5.8	35	66	185	241	33	104	90.01
N17	15y 3mo	2	0	0	0	0	0	1	1	0	113.3	169.4	39.5	99.3	2.43	n/a	n/a	n/a	2	1	92	26	2.94	5.91	13	0.6	10.1	5.6	36	58	172	179	44	92.2	116.6
N18	16y, 1 mo	2	0	0	0	0	0	1	1	0	103.3	173	34.52	98.3	2.11	n/a	n/a	n/a	3	1	99	26	2.78	6.36	11	0.73	22.4	5.1	27	29	151	192	34	78.6	97.875	PLASMA_25	9.041	0.0686			3	728	0.585		154		44.6	27.5	102
N19	15y, 0mo	2	0	0	0	0	0	1	1	0	91.6	158.7	36.37	98.96	2.3	n/a	n/a	n/a	2	2	94	42	4.92	9.75	12	0.56	19.2	5.2	30	21	151	106	39	90.8	117.041
N20	14y 7mo	2	0	0	0	0	0	1	1	0	77.6	157.3	31.4	97.75	2	n/a	n/a	n/a	2	2	90	23	2.89	5.11	11	0.6	<7.2	5.3	27	31	141	89	36	87.2	108.275
N21	15y 4mo	2	0	0	0	0	0	1	1	0	90.4	161.8	34.53	98.5	2.17	n/a	n/a	n/a	3	3	92	25	3.34	5.68	9	0.6	21.6	5.1	17	16	135	210	24	69	111.372	PLASMA_26	5.35	0.0132			5	761	0.523		56.3		69.4	25	80.7
N22	17y 0mo	1	0	1	0	0	0	0	0	1	116.3	175.2	37.89	99.54	2.61	n/a	n/a	n/a	2	1	82	7	2.41	1.42	16	0.97	<7.2	5.4	26	42	157	54	33	113.2	74.6
N23	17y 6mo	1	0	0	0	0	0	1	1	0	152	170	52.6	99.9	3.23	n/a	n/a	n/a	2	1	98	41	5.14	9.92	13	0.7	7.2	5.3	33	38	125	92	26	80.6	100.3	PLASMA_27	7.208	0.0276			4	560	0.752		93.3		34.3	27.2	79.5
N24	13y 10 mo	1	0	0	0	0	0	1	1	0	86	163.5	32.2	0.99	2.28	n/a	n/a	n/a	1	1	91	33	3.87	7.41	13	0.66	19.6	5.5	27	42	175	179	30	109.2	102.31	PLASMA_28	11.33	0.0543			4	464	0.744		75		34.7	44.8	85.3
N25	17y 2mo	1	0	0	0	0	0	1	1	0	108.5	185.5	31.53	98	2.06	n/a	n/a	n/a	2	2	94	31.4	3.46	7.2	9	0.69	15	5.6	16	25	192	208	52	98	111.03
N26	15y 3mo	2	0	0	0	0	0	1	1	0	127.1	157.4	51.3	99.72	2.77	n/a	n/a	n/a	2	2	102	77	7.4	19.39	10	0.57	29.5	5.6	33	26	121	67	26	81.6	114.046
N27	16y 10 mo	2	0	0	1	0	0	0	0	1	108.4	164.6	40.01	99	2.34	n/a	n/a	n/a	2	2	88	59	4.46	12.82	9	0.69	81.6	5.8	30	47	202	198	33	129.4	98.52	PLASMA_29	7.699	0.0147			2	809	0.469	0.0646	83.6		36.6	63.8	119
N28	14y 6mo	1	0	0	0	0	0	1	1	0	125.5	175.2	40.89	99.67	2.72	n/a	n/a	n/a	2	2	90	24	2.83	5.33	11	0.62	18	5.4	63	93	160	126	25	109.8	116.71	PLASMA_30	10.04	0.0141			3	913	0.885	0.409	75.9		32.2	73.4	113
N29	17y 2mo	1	0	0	0	0	0	1	1	0	92.2	169.6	32.05	98.28	2.11	n/a	n/a	n/a	1	2	57	36	3.93	5.07	12	0.85	<7.2	Not done	37	58	161	220	24	93	82.41
N30	15y 9 mo	1	0	0	1	0	0	1	1	0	168.4	177.1	53.69	99.9	3.1	n/a	n/a	n/a	3	1	104	42.5	6.22	10.91	10	0.73	206	6.1	27	53	190	175	41	114	100.2
NB NEG QC 01			0	0	0	0	0	0	0	0
NB NEG QC 02			0	0	0	0	0	0	0	0
NB NEG QC 03			0	0	0	0	0	0	0	0
NB NEG QC 04			0	0	0	0	0	0	0	0
NB NEG QC 05			0	0	0	0	0	0	0	0
NB NEG QC 06			0	0	0	0	0	0	0	0
NB NEG QC 07			0	0	0	0	0	0	0	0
NB NEG QC 08			0	0	0	0	0	0	0	0
NB NEG QC 09			0	0	0	0	0	0	0	0
NB NEG QC 10			0	0	0	0	0	0	0	0
NB NEG QC 11			0	0	0	0	0	0	0	0
NB NEG QC 12			0	0	0	0	0	0	0	0
NB NEG QC 13			0	0	0	0	0	0	0	0
NB NEG QC 15			0	0	0	0	0	0	0	0
NB POS QC 01			0	0	0	0	0	0	0	0
NB POS QC 02			0	0	0	0	0	0	0	0
NB POS QC 03			0	0	0	0	0	0	0	0
NB POS QC 04			0	0	0	0	0	0	0	0
NB POS QC 05			0	0	0	0	0	0	0	0
NB POS QC 06			0	0	0	0	0	0	0	0
[truncated: 648 more columns]
